# Supplementary material for: SeqFeatR for the Discovery of Feature-Sequence Associations
Source: PLoS One. 2016 Jan 5;11(1):e0146409. doi: 10.1371/journal.pone.0146409 (PMC4701496; doi:10.1371/journal.pone.0146409)
Supplement: S1 Alignment — S2 Fig was produced by SeqFeatR with this input. All sequences (84 from CXCR4-tropic and from 928 CCR5-tropic virus) have the same length of 35 amino acids and have not been submitted to an extra alignment step. Note that the feature labels “X4” (for CXCR4-tropic) and “R5” (for CCR5-tropic) have been added at the end of the FASTA headers after a semicolon. (FA) [file pone.0146409.s004.fa]

>B.NL.-.ACH168_C23.12936;X4
CTRPNNNIRKRIHIGPGRAFYTTRQIIGNIRQAHC
>B.ES.-.851.11209;X4
CTRPNNNTRKSIHIGPGGAFYATGDIIGDIRQAHC
>B.US.-.UNC116_1.381;X4
CTRPNNYKRKRITTGPGKVLYTTGQIIGDIRRAHC
>B.US.1994.FIV_10.5620;X4
CTRPNNNTRRSIPIGPGRAFYATGDIIGDIRQAHC
>B.NL.1988.ACH0039_X1H4.117;X4
CTRPNNNVRKRISLSPGRVYYTTGEIRGDIRKAYC
>B.NL.1986.ACH490_33a7.13826;X4
CTRPNKNIRKGLRLGPGRAFYTMGGIVGYIRQAHC
>B.NL.1990.dpx1_a1.12937;X4
CTRPNNNTRRRIYIGQGRAVYTTKQIVGDIRKAYC
>B.AU.-.VH.832;X4
CMRPNNNTRKGIYVGPGRHIYATEKIVGDIRQAHC
>01_AE.TH.1993.CMU08A2.737;X4
CTRPSNKKRQRVTIGPGRVYYSTGDIMGDIRKAHC
>-.GH.2002.02GH_NKS52.19233;X4
CTRPNNNTRKGVRIGPGQTFYATGDIIGNIRQAHC
>B.US.-.7120C_c05.6995;X4
CARPNNNTRKGIHMGPGRAMYATEKITGDIRQAHC
>B.NL.1986.ACH490_35rad2.13826;X4
CTRPNKTTRKGLRLGPGRAFYTMGGIVGYIRQAHC
>B.US.-.7120C_c40.6995;X4
CARPNNNTRKRIYMGTGRYMSATEKITGDIRQARC
>01_AE.SE.-.M3_3D.10929;X4
CTRPFNNTRTSVGIGPGQVFYKTGDIIGDIRRAYC
>B.CN.2005.05CNHB_hp3.23342;X4
CTRPNNNTRKRITMGPGRVLYTTGQIVGDIRKAHC
>C.ZA.2005.05ZAFV14.-;X4
CTRPANTRIKRLGIGPGQAFRTVKQIIGDIRQSHC
>01_AE.TH.1993.CMU10B.738;X4
CTRPFYNKRTRTSIGQGRVLYRTGDITGNIGKPYC
>B.US.-.patient_WC28.4308;X4
CIRPNNNTRRSIHIGPGRAFYATGRVIGDVRRAYC
>01_AE.TH.1999.99TH_NI1052.15293;X4
CTRPFINTRVSSRIGPGRVFYSTEDIKGVLRKAYC
>01_AE.SE.-.M2_13D.10929;X4
CTRPYNNTRTSVRIGPGQAFYKTGDIIGDIRRAYC
>B.US.-.MN.1;X4
CTRPNYNKRKRIHIGPGRAFYTTKNIKGTIRQAHC
>B.NL.1990.dpx1_a6.12937;X4
CTRPNNNTRKRIYIGQGRAVYTTKQIVGDIRKAYC
>A1.BE.-.VI820_4.21142;X4
CIRPGINTRQGVRIGPGRAFFIRNNIIGDIRKAFC
>01_AE.SE.-.M3_6D.10929;X4
CTRPFNNTRTSVRIGPGQVFYKTGDITGDIRRAYC
>BF1.BR.1993.93BR019_10.72;X4
CTRPNNNTRKSIHIGPGQAFYTTGEIIGDIRKAHC
>01_AE.TH.1993.CMU10A2.738;X4
CTRPFYNKRTRTSIGQGQVLYRTGDITGNIGKPYC
>B.BE.-.VI943_1.21143;X4
CTRPNNYTRKGIRIGPGRAVYAAEKIVGNIRQAHC
>01_AE.SE.-.M3_2D.10929;X4
CTRPFNNTRTSVGVGPGQVFYKTGDIIGDIRRAYC
>01_AE.SE.-.M3_13R.10929;X4
CTRPYNNTRTSVRIGPGQAFYKTGEIIGDIRRAYC
>B.NL.1986.ACH490_33h5.13826;X4
CTRPNKNIRKGLRLGPGRAFYTMGGIVGNIRQTHC
>C.ZM.1989.ZAM20.6408;X4
CARPGNNTRKSIRIGPGQTFFATGAIIGDIRQAHC
>01_AE.JP.1997.NH2_III_2.715;X4
CTRPSNPTRTRITMGPGRVWYRTGEITGNIRKAYC
>01_AE.SE.-.M2_4D.10929;X4
CTRPFKNIRTSVRIGPGRVFYKTGAITGDIRRAYC
>B.US.-.TYBE.4573;X4
CTRVSKNIRQKRIKIGPGRAFVATGDIGDIRKAHC
>B.NL.-.14PREC5.842;X4
CTRPGNKTIKSISLGPGRAFSATRQIIGDIRKAYC
>C.ZW.2001.TC28_1.14211;X4
CMRPNNNTRKSVRIGPGQTFFATGAIIGNIRQAHC
>01_AE.SE.-.M2_7D.10929;X4
CTRPFKNIRTSVRIGPGRVFHKTGAITGDIRRAYC
>B.NL.1987.ACH490_37roe11.13826;X4
CTRPNKTIRKGLRLGPGRAFYTMGGIEGYIRQAHC
>D.UG.1992.92UG038_1.642;X4
CARPFYAIERQKTPIGQGQVLYTTKKIGRIGQAHC
>01_AE.JP.1996.NH2_II_C3.715;X4
CTRPSNPTRTRITMGPGRVWYRTGEITGSIKKAYC
>B.BE.-.VI968_1.21144;X4
CTRPHNTIKRRIHIGPGRAFYTTKGIQGDLRQAHC
>B.NL.1986.ACH490_35roe5.13826;X4
CTRPNKTTRKGLRLGPGRAFYTLGGIVGYIRQAHC
>BF1.BR.1993.93BR019_4.72;X4
CARPNNNTRKSIHIGPGQAFYTTGEIIGDIRKAHC
>01_AE.SE.-.M2_3D.10929;X4
CTRPFKNMRTSARIGPGRVFYKTGAILGDIRRAYC
>B.NL.1990.dp22_d7s.12937;X4
CTRPNNNTRKRIYIGQGRAVYTTRQIIGDIRKAYC
>01_AE.TH.1997.97TH_NP1695.9691;X4
CIRPYNNTRTKMTMGPGHVFYKTENIIGSVKKAHC
>B.NL.1987.ACH490_37rah10.13826;X4
CTRPNKTIRKGLRLGPGRAFYTMGRIEGYIRQAHC
>B.NL.-.1494K28.842;X4
CTRPGNKTIRSISLGPGRAFSATRQIIGDIRKAYC
>AG.CM.1999.99CMBD6.3067;X4
CTRPGNPIRKRIGIGPGQAFHATGNIIGDIRRAQC
>-.GH.2002.02GH_NKS40.19231;X4
CTRPSRITRGRVHIGPGRAFHATSGITGDIRQAYC
>B.US.-.7047P_c09.6968;X4
CTRPNNNTRKRITAGPGRVLYTTGQIIGDIRRAHC
>B.TH.1990.BK132.11224;X4
CTRPNNYTRKRITMGPGRVYYTTGEIIGDIRRAHC
>B.NL.1990.dp4x_d8.12937;X4
CTRPNNNTRNRIYIGQGRAVYTTKQIIGDIRKAYC
>F1.BE.1987.VI64.16047;X4
CTRPNNYTRKGIRVGPGRKVYAAEKIIGDIRKAHC
>01_AE.NL.-.1549G3.771;X4
CTRPSNKIRTSFRIGPGQVFYRTGDITGDIRKAYC
>D.TZ.-.TZ4.-;X4
CVRPYRNIKIQRTPIGLGQALYTTKRIGHIGQAHC
>D.UG.1992.93UG053_prim.644;X4
CTRPYEKIKRRGTPIGLGQAYLTTQITGYIRQAHC
>01_AE.SE.-.M2_14D.10929;X4
CTRPFKNVRTSVRIGPGRVFYKTGAITGDIRRAYC
>01_AE.SE.-.M3_1D.10929;X4
CTRPFNNTRTSVRIGPGQAFYKTGDIVGDIRRAYC
>01_AE.SE.-.M3_8D.10929;X4
CTRPFKNMRTSVRIGPGRVFHKTGSITGDIRRAYC
>B.NL.-.1494K2.842;X4
CTRPGNKTIRSISLGPGRAFSVTRQIIGDIRKAYC
>01_AE.JP.1996.NH2_II_C31.715;X4
CTRPSNPTRTRITMGPGRVWYRTGDIIGDIRQAYC
>B.US.-.UNC116.381;X4
CTRPYNYKKKKITTGPGRVLYTTEEIIGDIRRAHC
>01_AE.SE.-.M3_11D.10929;X4
CTRPYNNTRTSVRIGPGQAFYKTGDIVGDIRRAYC
>01_AE.SE.-.C4_X4_ci.10927;X4
CTRPYYTKRASVRIGLGQAFHRTKEIVGDIRRAHC
>01_AE.SE.-.M3_4D.10929;X4
CTRPYNNTRTSVRIGPGQAFYKTGEIVGDIRRAYC
>AG.CM.1999.99CMYD9.3069;X4
CTRPANNTRRAIGIGPGRKYYATDKIIGNIRQAHC
>01_AE.BE.2002.VI2617.16030;X4
CTRPYDNLVTKITMGPGRVYYRTENIKQGTKMAYC
>B.BE.1989.VI321.16044;X4
CTRPNNNTRKGIRIGPGRAFIATDKIIGDIRQAHC
>01_AE.SE.-.M2_6D.10929;X4
CTRPFKNIRTSARIGPGRVFYKTGSITGDIRRAYC
>B.US.-.01.-;X4
CQRPNNHTRKRITMSPGRVVYTTGEVIGDIRRAHC
>01_AE.JP.1996.NH2_II_C19.715;X4
CTRPSNPTRTRITMGPGRVWYRTGEITGSIRKAYC
>02_AG.CM.1999.pBD6_15.-;X4
CTRPGNPIRKRVGIGPGQAFHATGNIIGDIRRAQC
>B.US.1984.84US_MNp.1;X4
CTRPNYNKRKRIHIGPGRAFYTTKNIIGTIRQAHC
>01_AE.JP.1997.NH2_III_12A.715;X4
CTRPSNTTRTRITMGPGRVWYRTGEITGNIRKAYC
>01_AE.SE.-.M3_1R.10929;X4
CTRPYNNTRTSVRIGPGQAFYKAGEIIGDIRRAYC
>01_AE.SE.-.M3_8R.10929;X4
CTRPFKKMRTSVRIGPGRVFYKTGSITGDIRRAYC
>C.ZA.2005.05ZAFV26.-;X4
CTRPGKGKRTRVRIGPGRTFYATGAVTGDIRKAHC
>D.UG.1992.92UG038_exp.642;X4
CARPFYAIERQRTPIGQGQVLYTTKKIGRIGQAHC
>B.NL.1990.dp4x_c2.12937;X4
CTRPNNNTRNRIYIGQGRAVYTTKQIVGDIRKAYC
>B.NL.1990.dpx1_a3.12937;X4
CTRPNNNTRKRIYIGQGRAVYTTRQIVGDIRKAYC
>B.US.-.7120C_c02.6995;X4
CARPNNNTRKRIYMGTGRYMSATEKITGDIRQAHC
>01_AE.SE.-.M2_5D.10929;X4
CTRPFNNTRTSVRIGPGQVFYKTGEIIGDIRRAYC
>B.NL.1990.ACH171_41d12.711;X4
CTRPGNNTRRRISIGPGRAFYTTEQIIGNIRQAHC
>F1.RU.-.RU29.-;R5
CTRPNNNTRKSIRIGPGQAFYATGEIIGDIRKAYC
>B.US.2000.APV_2.24047;R5
CTRPNNNTRKSIHIAPGRPFYATGDIIGDIRQAHC
>B.SE.-.LN_3_Macro.13681;R5
CTRPNNNTRRSIHIAPGRAFYATGKIIGNIRQAHC
>B.AU.-.EDLPT_B.-;R5
CIRPNNNTRRSIHMGPGKAFYATGDIIGDIRQAYC
>01_AE.KH.-.KH022.-;R5
CTRPSNNTRTSITIGPGQVFYRTGDITGNIRKAYC
>B.CH.1997.PR127pre_01.10835;R5
CTRPNNNTRKSIHMGPGRAFYTTGEIIGDIRQAYC
>A1.SE.1995.SE8538.145;R5
CTRPGNNTRKSIRIGPGQAFYATGEVIGDIRQAHC
>01_AE.CH.1998.PR103pre_04.10827;R5
CTRPFENTRTSVRIGPGQVFYKTGDIIGDIRSAFC
>A1.RW.1992.92RW008_i1sCD.606;R5
CTRPNNNTRTSIRIGPGQSFHATGDIIGDIRQAHC
>A.CM.1999.99CM_MP1433.20513;R5
CTRPNNNTRRSVRIGPGQAYYATGEIIGDIRKAYC
>B.NL.1990.dp12_h8.12937;R5
CTRPNNNTRKSIHIGPGGAFYTTGQIIGDIRQAYC
>B.CH.2003.NAB03_pre_cl_43_1.23090;R5
CTRPNNNTRKSIHIGPGRAFYATGAIIGNIRQAHC
>B.GB.1997.CW002.1116;R5
CTRPNNNTRKSIHIGPGRAFYATGEIIGDIRQAHC
>B.ES.-.644.11207;R5
CTRLNNYTKEVVSMGPGRAFFTTGDIIGAIRRAHC
>B.AU.-.NDLF.-;R5
CTRPSNNTRKSIYIGPGRAFYATGSIIGDIRQAHC
>B.US.2000.THRO.10154;R5
CTRPNNNTSKSIHMGPGGAFFATGRIIGDIRKAYC
>C.MW.1996.C044.14578;R5
CTRPNNNTRKSVRIGPGQTFYATGEVIGNIRQAHC
>B.SE.-.2282_41_7.19521;R5
CTRPNNNTRKSIHMGPGRAFYATGEIIGNIRQAHC
>B.CH.1998.PR121pre_08.12948;R5
CTRPNNNTRKSIHIAPGRAFYATGEIIGDIGQAHC
>A.RW.1988.LTNP14.12268;R5
CTRPNNNTRRSVHIGPGQAFYATGDIIGDIRQAYC
>B.CH.1996.PR113pre_07.10770;R5
CTRSNNNTRKSIHIEPGRAFYATGDIIGDIRQAHC
>B.NL.1995.H2_114_7D6.28170;R5
CTRPSNNTRKDIHIGPGRAFYATGEIIGDIRQAHC
>B.US.2004.SAMI_A8.13510;R5
CTRPNNNTRKSIHMGWGRAFYATGQIIGDIRQAHC
>B.US.-.patient_WCM3.-;R5
CTRPNNNTRKSIPIGPGRAFYTTGDIIGNIRQAHC
>B.SE.-.1865_49_3.19519;R5
CTRPNNNTIKSIHIGPGRAFYTTGQIIGNIRQAHC
>A1.KE.1993.Q47S6.679;R5
CIRPNNNTRRSVRIGPGQAFYATGDIIGDIRQAHC
>B.SE.-.J2234.772;R5
CTRPNNNTRKSIPIGPGRAFYTTGQIIGDIRQAHC
>B.BE.1996.U24_22_376.16058;R5
CTRPNNNTRKGIHMGPGKVFYATGQIIGDIRQAYC
>B.US.-.7069C_c05.6996;R5
CTRPNNNTRKSIHMGPGRAMYATGDIIGNIRQAHC
>C.US.1998.98US_MSC5016.9696;R5
CTRPGNNTRKSVRIGPGQAFYATNDIIGDIRQAYC
>A.RW.1988.LTNP12.12266;R5
CTRPSNNTRTSISIGPGQSFYATGAIIGDIRQAHC
>B.NL.-.14PREB5.842;R5
CTRPNNNTRKSIPLGPGRAFYATGDIIGNIRKAHC
>01_AE.TH.1993.93TH976_17.430;R5
CTRPSTNTRTSIRIGPGQVFYRTGDITGDIRKAYC
>B.US.1994.94US_33931N.9688;R5
CTRPNNNTRKGIHMGPGRAFYATGTIIGDIRQAHC
>B.CH.1997.PR127pre_14.10835;R5
CTRPNNNTRRSIHMGPGKAFYTTGEIVGNIRQAYC
>B.BE.2002.VI2676.16038;R5
CIRPNNNTRRSIPIGPGRAFYATGGIIGDIRKAYC
>B.AU.-.NDRFM_A.-;R5
CTRPNNNTGTSIHMGPGRAVYATGDIIGNIRHAYC
>B.CH.1996.PR113pre_01.10770;R5
CTRPNNNTRKSIHIGPGRAFYATGDIIGDIRQAHC
>A1.SE.1995.SE8891.144;R5
CIRPNNNTRKSIRIGPGQAFYATGDIIGDIRQAYC
>B.US.-.Pat1_1_7.11100;R5
CTRPSNNTRKSIPMGPGKAFYATGDIIGDIRKAHC
>C.ZA.1998.98ZADu151_Oct_98.2483;R5
CTRPNNNTRKSIRIGPGQTFYATGAIIGNIREAHC
>B.BE.1994.A0_05_347.16049;R5
CTGPNNNTRKSIHIGPGRAFYTTGEIIGDIRQAHC
>C.BW.1996.96BW_014.-;R5
CIRPGNNTRKSVRIGPGQAFYATGEIIGDIRQAHC
>B.BE.1998.U49_23_387.16058;R5
CTRPNNNTRKGIHVGPGAVFYATGQIIGDIRQAYC
>B.BE.1997.T21_123_526.16057;R5
CTRPDNNTRKGIHIGPGRAFYATGEIIGNIRQAHC
>B.BE.1999.T49_21_433.16057;R5
CIRPNNNTRKGIHIGPGRAFYATGAIIGNIIQAHC
>B.US.-.7120P_c02.6995;R5
CIRPNNNTRKSINIGPGRAMYATEQIIGDIRQAHC
>B.GA.1988.OYI.68;R5
CTRPNNNTRNRISIGPGRAFHTTKQIIGDIRQAHC
>B.NL.1987.H2_12_F5.28170;R5
CTRPNNNTRKGIHIGPGRAFYTTGEIVGDIRQAHC
>01_AE.KH.-.KH014.-;R5
CTRPSNNTRTSINIGPGQVFYRTGDIIGDIRRAYC
>B.US.-.patient_WC42.-;R5
CTRPNNNTRKSIYIGPGRAFHTTGRIIGDIRQAHC
>B.BE.1998.U49_26_381.16058;R5
CTRPNNNTRKGIHMGPGKMFYATGQIIGDIRQAYC
>B.CH.1997.PR124pre_01.10834;R5
CIRPNNNTRKSINIGPGRAFYATRDIIGDIRQAHC
>02A.CM.1996.96CM_MP538.20683;R5
CTRPNNNTRKSVRIGPGQAFYTTTDITGDIRQAHC
>B.BE.1995.C11_01_425.16050;R5
CTRPNNNTRKGIHIGPGRAFYTTGEIIGDIRKAHC
>B.CH.1996.PR126pre_11.23581;R5
CTRPNNNTRKSINIGPGRAWYTTGAIIGDIRKAHC
>B.AU.-.NDLFM_A.-;R5
CTRPNNNTGTSIPMGPGRAVYATGDIIGNIRHAYC
>B.AU.-.NDROC_4.-;R5
CTRPNNNTRTSIPMGSGRAMYATGDIIGNIRQAYC
>C.BW.2003.03BW_0868.-;R5
CTRPGNNTRKSVRIGPGQTFFATGDIIGDIRQAHC
>B.NL.1986.ACH490_33c6.13826;R5
CTRPNNNTRKGIHLGPGRAFYATGEIVGDIRKAHC
>B.BE.1995.K11_10_223.16053;R5
CMRPNNNTRKSITIGPGRAFYTTGEIIGDIRQAHC
>C.ZA.2002.02ZARP3.12313;R5
CTRPNNNTRKSVRIGPGQTFYATGDIIGNIRQAHC
>B.US.1992.301660N.4475;R5
CTRPNNNTRKSIPMGPGKAMYATGEIIGDIRKAYC
>B.IT.1995.child_B306_month_16_clone_4.27804;R5
CIRPNNNTRKSIPMGPGKAFYATGGIIGDIRQAHC
>B.US.2003.APV_5.24050;R5
CTRPNNNTRKSIHMGPGKAFYATGEIIGDIRKAYC
>B.CH.1997.PR101pre_02.10826;R5
CTRPHNNTRKSIPMGPGRAFYTAGQIIGDIRQAHC
>C.ZA.2005.05ZAFV13.-;R5
CARPGNNTRRSVRIGPGQAFYATGEIIGDIRKAHC
>B.GB.-.MANC.584;R5
CTRPSNNSRKSIYIGPGRRFHVTRAVTGDIRQAHC
>C.MW.1996.C070.14718;R5
CTRPGNNTRKSMRIGPGQTFYATGDIIGDIRQAHC
>C.ZA.2005.05ZAFV28.-;R5
CTRPNNNTRTSVRIGPGQAFYATNGIIGDIRQAHC
>B.US.-.Pat1_4_5.11100;R5
CTRPNNNTRKGINIGPGRAFYTTGEIIGDIRQAHC
>B.SE.-.LN_1_PBMC.13614;R5
CTRPNNNTRKSINIGPGRAWYTTGQIIGDIRQAHC
>B.NL.1985.ACH0039_18c6.117;R5
CTRPNNNTRKSISIGPGRAFYTTGEIIGDIRQAHC
>B.BE.1998.U49_28_385.16058;R5
CTRPNNNTRKGIHMGPGAVFYATGQIIGDIRQAYC
>B.BE.1994.I0_61_273.16052;R5
CTRPNNNTRRSIHIAPGSAFYATGEIIGDIRQAHC
>A.RW.1988.LTNP10.12264;R5
CTRHNNNTRTSIRIGPGQAFYATGSIIGDIKRVSC
>B.BE.1994.U0_25_371.16058;R5
CTRPNNNTRKGIHMGSGKVFYATGQIIGDIGQAHC
>B.SE.-.2242_63:2_6.19520;R5
CTRPNNNTRKGIHIGPGRAFYTTGAIIGNIRQAHC
>C.ZA.1999.99ZACOT1.12306;R5
CIRPNNNTRKSIRIGPGQTFYATGDIIGDIRKAHC
>B.US.-.patient_WC50.-;R5
CTRPNNNTKRSIYMGPGRTVHTKGRIIGDIRQAHC
>B.ES.-.602.11182;R5
CTRPNNNTRRSINIGPGRAFYTTGDIIGDIRQAHC
>C.ZM.2002.ZM233M.10580;R5
CTRPNNNTRKSIRIGPGQSFYATGEIVGNIREAHC
>F2.RU.-.RU30.-;R5
CTRPNNNTRKSIHLGPGQAFYATGDIIGDIRKAHC
>B.RW.1992.Contaminant.-;R5
CTRPNNNTRKRIHIGPGRAFYTTGDIIGDIRQAHC
>C.ZA.1999.99ZASW23.8568;R5
CARPNNNTRKSVRIGPGQTFYATGGIIGDIRQAHC
>B.ZA.1998.TV016.1102;R5
CTRPNNNTRKSINLGQGRAWYATGAIIGDIRQAHC
>U.CM.1999.99CMLB40.3064;R5
CTRPNNYTRKSIPIGPGRAVFKTGDIIGDIRQAYC
>B.AU.-.NDLFT_A.-;R5
CTRPNNNTRTSIHMGPGRAMYATGDIIGNIRQAYC
>B.ES.-.599.11210;R5
CTRPNNNTRKSIHIGPGRAFYATGDNIGDIRQAHC
>B.US.1997.1053_07_B15.3117;R5
CTRPSNNTSKSIPIGPGRAFYTTDRIVGDIRQAHC
>B.CH.1996.PR113pre_03.10770;R5
CTRPNNNTRKSIHIGPGKAFYATGDIIGDIRQAHC
>B.CH.1998.PR121pre_04.12948;R5
CTRPSNNTRKSIHIAPGRAFYATGEIIGDIRQAHC
>B.CH.1997.PR107pre_16.23090;R5
CTRPNNNTRKSIHIGPGRAFYATGNMIGNIRQAHC
>B.BE.2002.VI2678.16039;R5
CTRLNNNTRKSIPMGPGRAFYATGDIIGDIRKAHC
>C.ZA.1999.99ZASW29.8570;R5
CTRPGNNTRKSVRIGPGQTFYATGDIIGNIRQAHC
>B.NL.1990.dp12_b3.12937;R5
CTRPNNNTRRSIHIGPGRAFYTTGRIIGDIRQAYC
>A1.RW.1992.020.633;R5
CTRPNNNTRKGVRIGPGQAFYATGGIIGDIRQAHC
>C.ZA.2000.00ZATM25.12329;R5
CTRPNNNTRQGIGIGPGQTFYAHTNIIGDIRQAHC
>B.BE.1995.A11_20_367.16049;R5
CTRPNNNTRKSITIGPGRAFYTTGEIIGNIRQAHC
>C.ZA.1998.TV010.919;R5
CTRPNNNTRKSVRIGPGQTFYATGDIIGDIREAHC
>C.ZM.2002.ZM215F.10579;R5
CTRPGNNTRKSVRIGPGQTFYATGAIIGDIRKAHC
>B.US.2002.APV_17.24062;R5
CARPNNSTRKGIHIGPGRAFYAAADIIGDIRQAHC
>B.BE.1999.T49_32_437.16057;R5
CTRPSNNTRKGIHIGPGRAFYATGEITGDIRQAHC
>C.ZA.2001.01PB4ZA.5881;R5
CTRPNNNTRRGIRIGPGQTFYATGGIIGDIRQAHC
>B.CH.1997.PR115pre_04.10829;R5
CTRPNNNTRKSIHMGPGRAFYATGQIIGDIRQAHC
>C.BW.2003.03BW_1110.-;R5
CTRPGNNTRRSVRIGPGQTFYATGDIIGDIRQAHC
>B.NL.1993.H5_40_4H10.28171;R5
CTRPNNNTRRSIHIGPGRAIYATGDIIGDIRKAHC
>B.US.1996.6244_13_B5.27222;R5
CTRPSNNTRKSIHMGPGGAFYATGSIIGDIRQAHC
>B.US.-.Pat1_3_7.11100;R5
CTRPNNNTRKSIPIGPGRAFYTTGEIIGDIRQAHC
>B.AU.-.NDRPM_B.-;R5
CTRPNNNTRTSIHMGPGRALYATGDIIGNIRQAYC
>02_AG.FR.1991.DJ263.10004;R5
CTRPNNNTRRSVRIGPGQTFYATGDIIGDIRQAHC
>C.MW.1996.C113.14717;R5
CTRPNNNTRKSIRIGPGQAFYTTGEIIGDIKQAHC
>B.NL.1986.ACH0039_21a7.117;R5
CTRPNNNTRKSISIGPGRAFYATGEIIGDIRQAYC
>B.AU.-.EDRPC_4.-;R5
CIRPNNNTRKSIQMGPGKAFYATGDIIGDIRQAYC
>B.TT.1994.QH0692.4342;R5
CTRPGNNTRKSIHIGPGRAFYATGDIIGDIRQAHC
>B.AU.-.EDRFMON_B.-;R5
CTRPNNNTRTSIPMGPGRAMYATGDIIGNIRQAYC
>B.NL.1987.H3_12_6C4.28169;R5
CTRPNNNTRKSIHVGPGKTLYATGDIIGDIRQAHC
>B.US.2002.APV_15.24060;R5
CTRPGNNTRRSIPMGPGRAWYAIGEITGNIRKAHC
>02_AG.CM.2002.02CM_0013BBY.7860;R5
CTRPSNNTRTSVRIGPGQTFYGTGEIIGDIRKAYC
>B.NL.1991.H1_31_C1.28173;R5
CTRPNNNTRKSISIGPGRAFYATGEIIGNIRQAHC
>B.SE.-.5714_1_6.24084;R5
CTRLNNNTRKGIHIGPGRAFYATGDIIGDIRQAHC
>B.CH.1997.PR101pre_04.10826;R5
CIRPHNNTRKSIHIGPGRAFYTTGEIIGDIRQAHC
>B.BR.1992.92BR030.662;R5
CTRPSNNTRKGIHIGPGRAFYATGDIIGDIRQAHC
>B.NL.1994.H1_46_5B3.28173;R5
CTRPNNNTRKSISIGPGRAFYATGDIIGDIRKAHC
>B.US.1994.22211v4.4503;R5
CTRPTNNTRKSIHIAPGSAFYATGDIIGDIRQAHC
>B.US.2003.APV_7.24052;R5
CTRPNNNTRKGIHMGPGRTFYATGEIIGDIRQAHC
>B.BE.1999.T49_28_439.16057;R5
CTRPSNNTRKGIHIGPGRAFYATGAIIGNIRQAHC
>B.NL.1985.ACH490_28rab6.13826;R5
CTRPNNNTRKGIHLGPGRAFYATGGIVGNIRQAHC
>B.NL.1989.H2_20_9D9.28170;R5
CTRPSNNTRKGIHIGPGRAFYTTGEIIGDIRQAHC
>B.US.1996.BG1168.4634;R5
CERPNNNTIKSIHLGPGRAWHATGQIIGDIRKAFC
>10_CD.TZ.-.TZ9.-;R5
CVRPSNNTRKSIRIGPGQTFYATGDITGDIRQAHC
>B.BR.1992.92BR003.655;R5
CTRPNNNTRKSIHMGWGRAFYATGEIIGNIRQAHC
>B.US.1992.21v17px295.23094;R5
CERPGNNTSKGIHIGPGRAFYATEDIIGDIRKAHC
>B.US.1992.21v16px602.23094;R5
CERPGNNTSKGIHIGPGRAFYATENIIGDIRKARC
>B.US.2004.CAAN.27173;R5
CTRPNNNTSKSITIGPGRAFYATGRIIGDIRKAHC
>A.RW.1992.92RW026_C.634;R5
CTRPNNNTRKSVHIGPGQAFYATGDIIGNIRQAHC
>B.BE.1994.C0_08_422.16050;R5
CTRPNNNTRKSIHIGPGRAFYTTGEIMGDIRKAHC
>C.ZA.1998.TV006.911;R5
CTRPGNNTRKSVRIGPGQAFFATNDIIGDIRQAHC
>05_DF.BE.1988.VI178.16027;R5
CTRPNNNTRKSIHLGPRQAFYTTGEIIGDIRKAHC
>01_AE.TH.1992.92TH003_1gCR.105;R5
CTRPSNNTRTSITVGPGQVFYRTGDITGDIRKAYC
>G.RU.1992.RU570.16760;R5
CTRPNNNTRKSISFGPGQAIYTTGNIIGDIRQAHC
>B.IT.1994.child_B306_month_9_clone_1.27804;R5
CIRPNNNTRKSIPMGPGKAFYATGGIIGNIRQAHC
>02_AG.CM.2002.02CM_0014BBY.7861;R5
CTRPGNNTRKSVRIGPGQTFYASGAIIGDIRQAHC
>A1C.SE.1996.SE9488.13794;R5
CTRPGNNTRRSVHIGPGQAFYATGDITGDIRKAHC
>C.ZA.2005.05ZAFV20.-;R5
CTRPNNNTRKSMRIGPGQAFYAMGDIIGDIRQAHC
>-.GH.2002.02GH_NKS42.19232;R5
CTRPGNNTRTSVRIGPGQTFFATGAIIGDIRQAHC
>B.SE.-.J4481.773;R5
CTRPNNNTRKSIHIGPGRAFYTTGEIIGDIRQAHC
>C.ZA.2001.01ZATM8C.12323;R5
CIRPNNNTRKSIRIGPGQAFYATNDIIGDIRQAHC
>C.ZA.1998.98ZADu123.23589;R5
CPRPNNNTRKSIRIGPGQTFYATNDIIGDIRQAHC
>A1.TZ.-.TZ11.-;R5
CIRPNNNTRKSVHIGPGQTFYATGDIIGNIRQAHC
>A.CM.1999.99CMLB5.5242;R5
CIRPNNNTRRGIHIGPGQAFYARGAIIGDIRQAYC
>A1.KE.2000.KNH1207.4246;R5
CTRPSNNTRKSVRIGPGQAFYTTGDITGDIRQAYC
>B.NL.1989.ACH0208_x4c12.12937;R5
CTRPNNNTRKSINIGPGRAFYTTGQVIGDIRKAHC
>C.MW.1996.S059.6358;R5
CTRPNNNTRKSVRIGPGQTFYATGEIIGDIRQAHC
>B.AU.-.LDRPT_B.-;R5
CTRPNNNTRKSIHLGPGSAIYATGDIIGDIRQAHC
>A1.KE.1999.KNH1135.14340;R5
CTRPNNNTRKSIHIGPGQAFYATGDIIGDIRQAYC
>B.US.2003.APV_10.24055;R5
CTRPNNNTRKSISIAPGRAWYATGDIIGDIRQAHC
>B.CH.1997.PR120pre_10.23580;R5
CARPSNNTRKSITIGPGRAFYATGDIIEDIRKAHC
>B.CH.1996.PR126pre_09.23581;R5
CTRPNNNTRKSINIGPGRAWYATGDIIGDIRKAHC
>C.BW.1996.chimeric.615;R5
CTRPGNNTRRSVRIGPGQAFYATGDIIGDIRAAHC
>C.ZA.2005.05ZAFV2.-;R5
CTRPNNNTRESIRIGPGQTFFATGDIIGDIRQAYC
>B.NL.1989.H4_049_8C8.28172;R5
CTRPNNNTRKSINIGPGRAIYTTGEIIGDIRQAHC
>B.US.1992.21v16pc1058.23094;R5
CERPGNNTSKGIHIGPGRAFYATENIIGDIRKAHC
>B.AU.-.LDRPM_A.-;R5
CTRPNNNTRKSIHLGPGSAFYATGDIIGDIRQAHC
>A.CM.2001.01CMNYU5487.5161;R5
CVRPNNNTRKSIHIGPGQAFYATGDIIGNIRQAHC
>02_AG.CM.2001.01CM_0002BBY.9919;R5
CTRPGNNTRKSVRIGPGQTFYATNNIIGNIRQAHC
>02_AG.BE.2002.VI2642.16036;R5
CIRPNNNTRRSVRIGPGQTFYATGDIIGDIRQAYC
>B.US.1992.21v16pc1067.23094;R5
CERPGNNTSKGIHIGPGRAFCATENIIGDIRKAHC
>B.BE.1995.A11_15_363.16049;R5
CTRPNNNIRKSINIGPERAFYTTGEIIGDIRQAHC
>C.ZA.2001.01PB3ZA.5880;R5
CTRPGNNTRKSMRIGPGQAFYTTGDIIGDIRQAHC
>AG.CM.1999.99CMYD6.3065;R5
CTRPHNNTRTSTRIGPGQTFYATGDIIGDIRQAHC
>A.CM.1999.99CMLB25.3061;R5
CIRPGNNTRKSIHIGPGQAFYARGDIIGDIRQAHC
>B.BE.1994.I0_25_272.16052;R5
CIRPNNNTRKSIHIGPGRAFYATGEIIGDIRQAHC
>B.BE.1996.R13_39_545.16056;R5
CTRPNNNTRRSISLGPGRAYYATGDIIGDIRQARC
>C.BW.1996.96BW_013.-;R5
CTRPSNNTRTSIRIGPGQTFYATGEIIGDIRKAHC
>B.NL.1986.H1_7_1A7.28173;R5
CTRPNNNTRKSIHIGPGKAFYATGEIIGDIRQAHC
>B.BE.1995.R0_11_447.16056;R5
CTRPNNNTRRSISLGPGRAYYATGDIIGDIRQAHC
>B.ES.-.551.11184;R5
CTRPNNNTRKSIHIGPGRAFYTTGDIVGDIRQAHC
>01_AE.KH.-.KH013.-;R5
CTRPSNNTRTSIAMGPGQVFYRTGDIIGDIRKAYC
>B.US.2001.APV_11.24056;R5
CIRPNNNTRRSIPIGPGRAFYATGDIIGDIRQAHC
>B.CH.1997.PR112pre_02.10828;R5
CTRPNNNTRKSITIGPGRAFYATGDIIGNIRQAHC
>BF1.BR.1993.93BR029_2.58;R5
CTRPNNNTRKSIQIGPGRAFYTTGEIIGDIRKAHC
>B.NL.1993.H5_40_4F4.28171;R5
CTRPNNNTRRSIHIGPGRAFYATGDIIGDIRKAHC
>B.AU.-.NDROC_3.-;R5
CTRPNNNTRTRIHMGPGRAMYATGDIIGNIRQAYC
>A.RW.1988.LSP9.-;R5
CTRPGNNTRTSIRIGPGQTFYGTGDIIGDIRQAHC
>B.AU.-.LDLPM_A.-;R5
CTRPNNNTRKGIHLGPGSAFYATGDIIGDIRQAHC
>BF1.BR.1993.93BR029_4.58;R5
CTRPNNNTRKSIPIGPGRAFYTTGEIIGDIRKAHC
>B.FR.-.T5_R5_1.11539;R5
CTRPNNNTRKSITIGPGRAFYTTGEIIGDIRKAHC
>01_AE.KH.-.KH_001.-;R5
CTRPSNNTRTSITMGPGQVFYRTGDIIGDIRKAYC
>B.NL.1990.H5_25_7F2.28171;R5
CTRPNNNTRRSIHMGPGRALYTTGAIIGNIRQAHC
>B.BE.1994.Q0_75_466.16055;R5
CIRPNNNTRKGIHLGPGGALYATGAIIGDIRQAYC
>B.CH.1998.PR121pre_01.12948;R5
CTRPNNNTRKSIHIAPGRAFYATGEIIGDIRQAHC
>B.US.1996.62130_04_B10.16106;R5
CTRPNNNTRRSIHIGPGRAFYTTGEVIGDIKQAHC
>B.CH.1997.PR120pre_14.23580;R5
CTRPSNNTRKSIPIGSGRAFYATGDIIGDIRKAHC
>B.CH.1998.PR111pre_11.23091;R5
CTRPNNNTRRGIHIGPGRAFYTTGEVIGNIRAANC
>C.BW.2003.03BW_4432.-;R5
CTRPGNNTRKSIRIGPGQTFYATGDIIGDIRRAYC
>B.BE.1999.T46_25_423.16057;R5
CIRPNNNTRKGIHIGPGRAFYATGEIIGNIRQAHC
>B.ES.-.600.15508;R5
CTRPNNNTRKSIHIGPGKAFYATGDVIGDIRKAHC
>A1.UG.1998.120MPC01.29462;R5
CTRPGNNTRESIHIGPGQAFYTTGAIIGDIRQAHC
>C.RW.1988.LSP10.-;R5
CVRPHNNTRKSIRIGPGQAFYATESIIGDIRQAHC
>B.US.-.7120P_c07.6995;R5
CIRPNNYTRKSINIGPGRAMYATEQITGDIRQAHC
>B.NL.1991.H3_28_5C4.28169;R5
CTRYNNNTRKSIPLGPGRAFYATGDIIGDIRQAQC
>B.TT.1995.SC45_4B5.13512;R5
CTRPNNNTRKSIPIGPGRAFYATGEIIGNIRQAHC
>B.US.1997.SS1196.10150;R5
CTRPNNNTRKSIHIGPGRAFYATGGVIGDIRQAHC
>C.BW.2003.03BW_4499.-;R5
CVRPNNNTRKSIRIGPGQTFYATGNIIRDIRQAHC
>B.US.1995.3988.10147;R5
CTRPNNNTRKSINIGPGRAFVATGAIIGDIRQAHC
>B.BE.1997.T21_141_539.16057;R5
CTRPNNNTRKGIHIGPGRAFYAAGEIIGNIRQAHC
>B.US.-.7120C_c01.6995;R5
CIRPNNNTRKSINIGPGRAMYATEQITGDIRQAHC
>B.IT.1998.child_B306_month_52_clone_4.27804;R5
CIRPNNNTRKSIHMGPGRAFYATGEIIGNIRQAHC
>B.BE.1997.T21_121_525.16057;R5
CTRPNDNTRKGIHIGPGRAFYATGEIIGNIRQAHC
>A.RW.1988.LTNP11.12265;R5
CIRPSNNTRKSVHIGPGQAFYATDTITGNIRQAHC
>B.NL.1995.H3_65_9H8.28169;R5
CTRPHNNTRKSIHLGPGRAFYATGDIIGNPRQAYC
>C.BW.2003.03BW_0949.-;R5
CTRPNNNTRKSIRIGPGQTFYATGDIIGDIRQAYC
>B.US.-.7047C_c01.6968;R5
CTRPNNNTRKSIHMGPGRVLYTTGGITGDIRQAHC
>B.NL.-.14PRED10.842;R5
CTRPSNNTRKSIPLGPGRAFYATGDIIGNIRKAHC
>B.SE.-.2242_63_5.19520;R5
CTRPNNNTRKGIHIGPGRAFYTTGAIIGNIRHAHC
>C.ZA.2005.05ZAFV9.-;R5
CTRPSNNTRKSVRIGPGQTFFATGEIIGDIRQAHC
>A1.SE.1994.SE7253.146;R5
CTRPSNNTRTSIRIGPGQAFYATGDITGDIRQAHC
>B.CH.1997.PR127pre_08.10835;R5
CTRPNNNTRRSIHMGPGRAFYTTGEIIGDIRQAYC
>B.NL.1992.H2_43_5B10.28170;R5
CTRPSNNTRKGIHMGPGRAFYATGEIIGDIRQAHC
>A.KE.2000.00KE_KNH1207.4246;R5
CTRPNNNTRRSVRIGPGQAFYATGGITGDIRRAYC
>B.NL.1995.H3_65_9D8.28169;R5
CTRPHNNTRKSIHLGPGRAFYATGDIIGNIRQAYC
>A1.KE.1994.Q842-d12_PNS70d.1121;R5
CTRPNNNTRKSIHIGPGQAFYATGDIIGDIRQAHC
>B.US.-.Pat1_3_13.11100;R5
CTRPNNNTRKSIPMGPGKAFYATGDIIGDIRKAHC
>B.SE.-.2242_18_10.19520;R5
CTRPNNNTRKGIHIGPGRAFYTTGEIIGDIRQAYC
>C.BW.2003.03BW_1078.-;R5
CIRPGNNTRKSIRIGPGQTFYATGDIIGDIRKAHC
>B.NL.1993.H3_40_11A4.28169;R5
CTRLNNNTRKSIPLGPGRAFYATGDIIGDIRKAQC
>B.IT.1998.child_B306_month_52_clone_8a.27804;R5
CMRPNNNTRKSIHMGPGRAFYTTGEIIGNIRQAHC
>B.US.2003.APV_18.24063;R5
CTRPNNNTRKGIHMGPGKTLYATGEIIGDIRQAHC
>B.BE.1996.A33_08_386.16049;R5
CTRPSNNTRKSIHIGPGRAFYTTGEVIGDIRQAHC
>B.CH.1997.PR128pre_10.10836;R5
CTRPSNNTRKSIHLGLGRAFYATGEIIGDIRQAHC
>B.NL.1991.H4_078_2E4.28172;R5
CTRPNNNTRKSINIGPGRAIYTTGEIIGNIRQAHC
>B.SE.-.2242_64_5.19520;R5
CTRPNNNTRKGIHIGPGRAFYTTGAIIGSIRQAHC
>B.US.-.Pat1_1_12.11100;R5
CTRPNNNTRKSIPIGPGRALYATGEIIGQIRRAYC
>C.TZ.2001.BD9_11.7094;R5
CTRPGNNTRKSIRIGPGQAFFATGEVIGDIRQAHC
>C.MW.1996.S045.14722;R5
CPRPINNTRRSVRIGPGQTFYATGEIIGNIRQAHC
>C.ZA.1999.99ZADu151_Jun_99.2483;R5
CTRPNNNTRKSMRIGPGQSFYATGEIIGDIRQAHC
>02A.GH.1997.G829.8169;R5
CTRPNNNTRKSVRIGPGQTFYATGGIIGDIRQAHC
>B.NL.-.14PREE1.842;R5
CTRPCNNTRKSIPLGPGRAFYATGDIIGNIRKAHC
>B.CH.1997.PR127pre_02.10835;R5
CTRPNNNTRRSIHMGPGKAFYTTGEIVGDIRQAYC
>-.GH.2002.02GH_NT17.19243;R5
CARPNNNTRKGIHLGQGQTFFATGEIIGDIRQAHC
>B.CH.1996.PR126pre_10.23581;R5
CTRPNSNTRKSINIGPGRAWYTTGDIIGDIRKAHC
>A1.UG.1998.120MPC09.29462;R5
CTRPGNNTRKSIHIAPGQAFYATGAIIGDIRQAHC
>01_AE.CH.1998.PR103pre_05.10827;R5
CIRPFENTRTSVRIGPGQVFYKTGDIIGDIRSAYC
>C.MW.1996.C034.6376;R5
CTRPNNNTRKSVRIGPGQAFYATNEIIGDIRQAHC
>B.CH.1997.PR107pre_02.23090;R5
CTRPNNNTRKSIHIGPGRAFYATGDIIGNIRQAHC
>B.US.-.Pat1_1_16.11100;R5
CTRPNNNTRKSINIGPGRAFYATGEIIGDIRQAHC
>B.CH.1997.PR112pre_13.10828;R5
CTRPNNNTRKSITIGPGGAFYATGDIIGDIRQAHC
>B.CH.1996.PR126pre_14.23581;R5
CTRPNNITRKSINIGPGRAWYTTGAIIGDIRKAHC
>B.TH.1992.92TH026_1gER.635;R5
CTRPNNNTRKSIPLGPGQAWYTTGQIIGDIRQAHC
>B.IT.1998.child_B306_month_52_clone_1a.27804;R5
CMRPNNNTRKSIPMGPGRAFYATGEVIGNIRQAHC
>B.IT.1995.child_B306_month_16_clone_3.27804;R5
CIRPNNNTRKSIPMGPGKAFYATGDIIGNIRQAHC
>B.CH.2004.NAB02_pass_wk4_cl_13.23091;R5
CTRLNNNTRRSINIGPGRAWYTTGEVIGDIRKAHC
>C.ET.2002.02ET_288.8376;R5
CTRPNNNTRQSIRIGPGQTFYATGEIIGDIRQAHC
>A1.RW.1992.92RW025A.13769;R5
CVRPNNNTRTSVRIGPGQTFYATGEIIGDIRQAFC
>C.ZA.2000.00ZATM23.15691;R5
CTRPNNNTRKSVRIGPGQAFYATNDIIGDIRQAHC
>B.US.1990.BORId9_2F8.14179;R5
CIRPNNNTRKGIHIGPGRTFYTTGDIIGDIRQAYC
>B.SE.-.1372_1_13.24084;R5
CTRPNNNTRKSINIGPGRALYTTGDIIGDIRQAHC
>01_AE.JP.1996.NH2_II_a2.715;R5
CTRPSNNTRTSITIGPGQVWYRTGDIIGDIRQAYC
>B.NL.-.14PREG6.842;R5
CTRPNNNTRKSIHLGPGRAFYATGDIIGNIRKAHC
>B.NL.1987.ACH490_37roe12.13826;R5
CTRPNNNTRKGIHMGPGRAFYATGEIVGDIRKAHC
>A.RW.1988.LSP1.-;R5
CTRPNNNTRRRVGIGPGRTYYATDEIIGDIRQAHC
>B.AU.-.NDLPM_A.-;R5
CTRPNNNTGTSIHMGPGRAVYATGDIIGNIRQAYC
>B.BE.1998.K44_04_250.16053;R5
CIRPNNNTRKSIRIRPGSAFYTTGEIIGDIRQAHC
>C.ZA.1997.97ZA012.1442;R5
CTRPNNNTRKSMRIGPGQTFYATGDIIGDIRQAYC
>B.BE.1997.T21_131_531.16057;R5
CTRPNNNTRKGIHIGPGRAFYATGEVIGNIRQAHC
>A.CM.1999.99CM_MP1411.20510;R5
CTRPSNNTRKSVHIGPGRTFYATGDIIGDIRQAHC
>01_AE.TH.1998.98TH_NP1251.9694;R5
CTRPSNNTRTSINIGPGQVFYRPGDIIGDIRKAYC
>B.AU.-.LDROCE_26.-;R5
CTRPNSNTRKGIHIGPGSAIYATGDIIGDIRQAHC
>B.US.1990.90US_873.9689;R5
CTRPNNNTRKSIHMGPGRAFYTTGDIIGDIRKAHC
>02_AG.CM.1997.97CM_MP568.20522;R5
CTRPNNNTRRSVRIGPGQTFYAAGEIIGDIRQAHC
>B.BE.1995.T0_07_240.16057;R5
CTRPSNNTRKGIHIGPGRAFYATGEIIGDIRKAHC
>A.RW.1992.92RW026_di1sCD.634;R5
CTNLNNNTRRSIRIGPGQAFYATGDIIGDIRKAHC
>B.NL.1996.H4_137_3H10.28172;R5
CTRPTNNTRKSIHLGPGRAFYATGDIVGNIRQAHC
>B.US.2006.CH40E_C9.28465;R5
CTRPNNNTRKSIPMGPGKAFYARGDITGDIRKAYC
>A1.TZ.-.TZ7.-;R5
CTRPNNNTRKSIHIGPGQAFYAIGDVIGNIRQAQC
>D.UG.1997.9FPC8.29451;R5
CTRPFNNTRQGVHIGPGLALYADTTVIGDIRQAHC
>B.US.-.patient_WCM1.-;R5
CTRPNNNTRKSIPIGPGRAFFTTGDIIGDIRQAHC
>B.CH.1995.PR106pre_15.12946;R5
CIRPNNNTRKSIHIGPGRVFYTTGDIIGDIRQTHC
>C.IN.1993.93IN905.315;R5
CTRPNNNTRKSIRIGPGQTFYATGDIMGDIRQAHC
>B.NL.1987.ACH171_25rad12.711;R5
CTRPSNNTRKSIHIGPGRAFYTTGEVTGDIRQAHC
>B.IT.1997.child_B306_month_40_clone_1.27804;R5
CIRPNNNTRKSIPMGPGRAFYATGEIIGNIRQAHC
>C.MW.1996.S053.6363;R5
CERPGNNTRKSVRIGPGQTFYATGEIIGNIRQAHC
>B.SE.-.2242_63:2_3.19520;R5
CTRPNNNTRKGIHIGPGRAFFTTGAIIGNIRQAHC
>B.US.-.Pat1_3_24.11100;R5
CTRPNNNTRKSINIGPGRAFYTTGEIIGDIRQAHC
>C.ZA.1998.TV007A.912;R5
CPRPNHNTRRSIRIGPGQAFYATGDIIGDIRQAHC
>B.NL.-.14PREB2.842;R5
CTRPSNNTRKSIHLGPGRAFYATGDIIGNIRKAHC
>B.AU.-.LDRFM_B.-;R5
CTRPNNNTRKGIHIGPGSAFYATGDIIGDIRQAHC
>B.GB.1997.CW037A015.1114;R5
CTRPDNNTRKSIHIGPGRAFYATGDIIGNIRQAHC
>B.US.-.Pat1_3_6.11100;R5
CTRPNNNTRKSIPIGPGRAFYATGEIIGDIRQAHC
>B.US.2002.APV_14.24059;R5
CTRPSNNTRKSITIGPGRAFYATGDIIGDIRQAHC
>C.ZA.1999.99ZATM12.8188;R5
CTRPNNNTRQSVRIGPGQVFYATNDIIGDIRQAYC
>B.BE.1996.R21_02_466.16056;R5
CTKPNNNTRRSISLGPGRAYYATGDIIGDIRQAHC
>B.US.-.7069P_c06.6996;R5
CTRPNNNTRKSIPMGPGRAMYATGDIIGDIRKANC
>C.ZA.1998.DU151-e.2483;R5
CTRPNNNTRKSIRIGPGQTFYATDAIIGNIREAHC
>B.US.-.7069C_c04.6996;R5
CTRPNNNTRKSIHMGPGRAMYATGDIIGDMRQAHC
>C.ZA.1998.98ZABLM84.12318;R5
CIRTGNNTRKSVRIGPGQTFYATGAIIGDIRQAHC
>B.CH.1997.PR122pre_05.10832;R5
CTRPNNNTRKSIPIGPGRAFYTTGGIIGDIRQAHC
>B.US.1995.PRB931_06_TC3.16148;R5
CTRPNNNTRKGIHIGPGKAFYTTGEIIGNIRQAHC
>B.US.2004.APV_9.24054;R5
CTRPNNNTRKGVHIGPGRAFYATGEIIGDIRKAHC
>B.US.2003.APV_6.24051;R5
CTRPNNNTRKGIHIGPGRAFYATGEIIGDIRQAHC
>01_AE.KH.-.KH012.-;R5
CTRPSNNTRTSITIGPGQVFYRTGDIIGDIRKAYC
>B.US.-.Pat1_2_12.11100;R5
CTRPSNNTRKSIPIGPGRAFYATGDIIGDIRKAHC
>B.BE.1995.H10_09_243.16051;R5
CTRPNNNTRKSIHIGPGRAFYTTGEIIGKIRQAHC
>B.NL.1986.ACH0039_21d5.117;R5
CTRPNNNTRKSISIGPGRAFYATGEIIGDIRQAHC
>02_AG.CM.2001.01CM_0005BBY.9959;R5
CTRPGNNTRKSVRIGPGQTFYATGDIIGDIRKAHC
>B.NL.1994.H1_46_5B6.28173;R5
CTRPNNNTRKSIPIGPGRAFYATGDIIGDIRKAHC
>B.US.1997.1054_07_TC4.27182;R5
CTRPNNNTIKGIHIGPGRAFYTTGQVIGDIRKAYC
>B.SE.-.2282_41_10.19521;R5
CTRPNNNTRKSIHMGPGRAFYTTGQIIGDIRQAHC
>B.CH.1997.PR115pre_01.10829;R5
CTRPNNNTRKSIPMGPGRAFYATGAIIGDIRQAHC
>B.BE.1994.Q0_25_326.16055;R5
CIRPNNNTRKGIHLGPGGALYATGGIIGDIRRAYC
>B.SE.-.2282_21_1.19521;R5
CTRPNNNTRKGIHIGPGRAFYTTGGIIGDIRQAHC
>B.BE.1996.I22_06_285.16052;R5
CIRPNNNTRKSIHIAPGRAFYATGEIIGDIRQAHC
>A.RW.1988.LSP8.-;R5
CTRPNNNTRKSVRIGPGQAFYATGDIIGDIRKAHC
>C.MW.1996.S194.6367;R5
CIRPGNNTRKSIRIGPGQAFYATGDIIGDIRQAHC
>B.US.-.patient_WCM23.-;R5
CTRPNNNTRKSINMGPGRAFYATGDIIGDIRQAHC
>C.ZA.2005.05ZAFV11.-;R5
CIRPGNNTRKSVRIGPGQAFYATGDIIGDIRQAHC
>B.BE.1996.H25_A5_251.16051;R5
CTRPSNNTRKSIHIGPGRAVYTTGEIIGRIRQAHC
>B.GB.1997.CW048.1115;R5
CTRPSNNTRKSIPIGPGRAFYTTGEIIGDIRKAHC
>B.BE.1996.A25_10_376.16049;R5
CTRPSNNTGKSITIGPGRAFYTTGEIIGDIRQAHC
>B.BE.1994.H0_20_234.16051;R5
CTRPNNNTRKSISIGPGRAFYTTGEIIGETRQAYC
>B.CH.1998.PR111pre_03.23091;R5
CTRPSNNTRRGIHIGPGRAFYTTGEVIGDIRAANC
>B.BE.1994.C0_01_415.16050;R5
CTRPNNNTRKSIHIGPGRAFYTTGEIIGDIRKAHC
>C.BW.2003.03BW_6274.-;R5
CTRPGNNTRKSVRIGPGATFYATGDIIGDIRQAHC
>B.NL.1993.H5_40_4G11.28171;R5
CTRPNNNTRRSIHMGPGGALYTTGAIIGNIRQAHC
>B.US.1995.6240_08_TA5.23541;R5
CTRPNNNTRKGIHIGLGRALYATGDIIGDIRQAHC
>C.ZM.2003.ZM214M.10584;R5
CMRPGNNTRRSVRIGPGQTFYATGEIIGDIRQAHC
>D.UG.1999.99UGD26830.14289;R5
CTRPGNNTRQSIHLGPGQALWTTTDIIGNIRQAHC
>B.CH.1998.PR111pre_12.23091;R5
CTRPSNNTRRGIHIGPGKAFYTTGGVIGDIRKANC
>B.US.1991.712.425;R5
CIRPNNNTRKSIHIGPGRAFYTTGDIIGDIRKAHC
>A1.BE.1987.VI75.16048;R5
CTRPNNNTRKSVRIGPGQAFYATGDIIGDIRQAHC
>B.US.1998.WC3_0498_1.27170;R5
CIRPNNNTRKSIPMGPGKAFYATGDIIGNIRLAYC
>C.MW.1996.C054.14720;R5
CTRPGNNTRKSIRIGPGQAFYATGDIIGDIRQAHC
>B.NL.1989.H2_20_9C7.28170;R5
CTRPNNNTRKSIHIGPGRALYATGEIIGNIRQAHC
>B.US.1997.9014_01_TB1.16107;R5
CMRPNNNTRKSINIGPGRAFYATGDIIGDIRQAHC
>B.BE.1994.U0_28_393.16058;R5
CTRPNNNTRKGIHMGPGKVFYATGQIIGNIRQAHC
>B.CH.1997.PR128pre_08.10836;R5
CTRPSSNTRKSIHLGLGRAFYATGEIIGDIRQAHC
>G.CM.2000.00CMNYU1678.5153;R5
CTRPGNNTRKSIRIGPGQTFYATGDIIGNIRQAHC
>B.SE.-.J3899.24081;R5
CTRPNNNTRKSIHIGPGRALYATGDIIGDIRQAHC
>02_AG.DJ.1991.DJ258A.2900;R5
CSRPGNNTRKSVRIGPGQTFYATGDIIGDIRQAHC
>B.NL.1989.H4_049_7B2.28172;R5
CTRPNNNTRKSINIGPGRALYTTGEIIGNIRQAHC
>C.MW.1996.S159.6345;R5
CTRPGNNTRKSVRIGPGQTFYATDDIIGDIRKAHC
>B.GB.1997.CW037.1114;R5
CTRPNNNTRKSIHIGPGRAFYTTGGIIGNIRQAHC
>14_BG.BE.2002.VI2627.16034;R5
CTRPGNNTRKSITFGPGQAFYATGDIIGDIRKAHC
>-.GH.2002.02GH_NKS22.19229;R5
CSRPGNNTRRSVRIGPGQTLYAAGDIIGDIRQAHC
>B.NL.1994.H4_104_3G11.28172;R5
CTRPNNNTRKSIHIGPGKAFYATGEIIGNIRQAHC
>B.CH.1997.PR115pre_14.10829;R5
CTRPNDNTRKSIPMGPGRAFYATGAIIGDIRQAHC
>C.ZA.2005.05ZAFV8.-;R5
CTRHNNNTRKSVRIGPGQTFYATGDIIGDIRQAHC
>B.GB.1997.CW010.1112;R5
CTRPNNNTRKSISFGPGSAMYATGAIIGDIRQAHC
>A.RW.1992.92RW026_B.634;R5
CTRPNNNTRRSIRIGPGQAFYATGDIIGDIRKAHC
>B.BE.1997.T21_126_527.16057;R5
CTRPNNNTRKGIHIGPGRAFYATGEIIGNIRQAHC
>B.BE.1994.H0_13_232.16051;R5
CIRPNNNTRKSITIGPGRAFYTTGEIIGEIRQAHC
>B.CH.2003.NAB03_2G12_II_wk6_cl_3.23090;R5
CIRPNNNTRKSIHIGPGRAFYATGEIIGNIRQAHC
>B.BE.1994.A0_04_346.16049;R5
CTRPNNNTRKSITIGPGRAFYTTGEIIGDIRQAHC
>01_AE.TH.1990.CM235.19931;R5
CTRPSNNTRTSIRIGPGQAFYRTGDIIGDIRKAYC
>B.CH.1997.PR128pre_02.10836;R5
CTRPNNNTRKSIHIAPGSAFYATGDIIGNIRQAYC
>B.BE.1994.Q0_73_465.16055;R5
CIRPNNNTRKGIHLGPGGAFYATGGIIGGIRQAYC
>BC.BR.1992.92BR023.13877;R5
CTRPNNNTRKSIHIGPGKAFYATGEIIGNIRQAYC
>B.ZA.1998.TV015.1103;R5
CTRPGNNTRKSISMGPGRAFYATGDIIGDIRQAYC
>B.SE.-.1865_49_10.19519;R5
CIRPNNNTIKSIHIGPGRAFYTTGQIIGDIRQAHC
>C.SN.1990.90SE_364.10011;R5
CARPNNNTRKSMRIGPGQTFYATGDIIGDIRQAHC
>B.BE.1994.Q0_78_469.16055;R5
CIRPNNNTRKGIHLGPGGALYATGGIIGDIRQAYC
>B.ES.-.601.11206;R5
CTRPNNNTRKSIPMGPGRAFYATGQIIGDIRQAYC
>B.BE.1996.A33_05_383.16049;R5
CARPNNNTRKSIHIGPGRAFYTTGEIIGDIRQAHC
>B.US.-.Pat1_3_2.11100;R5
CTRPNNNTRKSIPIGPGRALYATGDIIGDIRKAHC
>B.BE.1996.R21_04_468.16056;R5
CTRPNNNTRRSISLGPGRAYYATGDIVGDIRQAHC
>B.BE.1995.I10_22_299.16052;R5
CTRPNNNTRRSIYIAPGSAFYATGEIIGDIRQAHC
>B.CH.1997.PR112pre_01.10828;R5
CTRPNNNTRKSITIGPGRAFYATGDIIGDIRQAHC
>B.CH.1996.PR126pre_02.23581;R5
CTRPNNNTRKGIHIGPGRAFYATGDIIGDIRKAHC
>B.US.-.patient_WCM15.-;R5
CTRPNNNTRRSIHIGPGRAFHATGEIVGNIRQAHC
>B.CH.1996.PR126pre_06.23581;R5
CTRPNNNTRKGINIGPGRAWYTTGDIIGDIRKAHC
>B.BE.1996.A25_13_378.16049;R5
CTRPNNNTRKSIHIGPGRAFYTAGEIIGDIRQAHC
>A1.KE.1999.KNH1088.4242;R5
CTRPNNNTRKGIHIGPGQAFYATGEIIGDIRQAHC
>B.NL.1996.H4_137_3B2.28172;R5
CTRPTNNTRKSIHIGPGRAFYATGDIIGDIRQAHC
>01_AE.JP.1993.NH2V_14.715;R5
CTRPSNNTRTSITIGPGQVWYRTGDIIGNIRKAYC
>B.NL.1998.H4_146_2D9.28172;R5
CTRPNNNTRKSIHIGPGKTFYATGEIIGNIRQAHC
>B.BE.1989.VI342.16045;R5
CTRPNNNTRKSIPMGPGKAFYATGEIIGDIRQAHC
>B.AU.-.NDROM_B.-;R5
CTRPNNNTRTGIPMGPGRAMYATGDIIGNIRQAYC
>B.BE.1996.I22_14_289.16052;R5
CTRPNNNTRKSIPIGPGRASYATGDIIGDIRQAHC
>B.CH.1998.PR111pre_01.23091;R5
CTRLNNNTRRSINIGPGRAWYTTGEVIGDIRKANC
>C.ZA.1998.TV019.891;R5
CTRPGNNTRKSIRIGPGQAFFATGAIIGDIRKAYC
>B.TH.1992.92TH026_06.635;R5
CTRPNNNTRKSIPLGPGQAWYTTGQIIGNIRQAHC
>B.US.1990.BORId9_4F12.14179;R5
CTRPNNNTRKGIHIGPGKTFYTTGGIIGDIRQAYC
>B.AU.-.EDRPM_C.-;R5
CTRPNNNTRTSIPMGPGRALYATGDIIGNIRQAYC
>C.ZA.1999.DU422-e.2479;R5
CTRPNNNTRKSVRIGPGQTFYATGAIIGDIREAHC
>B.CH.1998.PR111pre_10.23091;R5
CTRPNNNTRRSITIGPGKAFYTTGGVIGDIRKANC
>C.ZA.2001.01PB1ZA.14617;R5
CTRPNNNTRKSVRIGPGQAFYATGDIIGNIRQAYC
>B.AU.-.EDLFC_4.-;R5
CLRPNNNTRKSIHMGPGKAFYATGDIIGDIRQAYC
>C.BW.2003.03BW_0900.-;R5
CTRPSNNTRKGIRIGPGQTFYATGDVIGDIRQAHC
>C.MW.1996.S172.6372;R5
CTRPNNNTRQSIRIGPGQVFYATGDIIGDIRQAHC
>C.BW.2003.03BW_1065.-;R5
CIRPNNNTRQSIRIGPGQAFFATGDIIGDIRQAYC
>B.NL.1984.ACH0208_11b11b.12937;R5
CTRPNNNTRRSIHIGPGRAFYTTGQIIGDIRQAYC
>B.NL.1988.ACH171_31roa5.711;R5
CTRPGNNTRKSIHIGPGRAFYTTGEIIGKIRQAHC
>B.AU.-.LDLPMON_A.-;R5
CTRPNNNTRKGILLGPGSAFYATGDIIGDIRQAHC
>B.AU.-.LDROCE_25.-;R5
CTRPNNDTRKSIHLGPGSAFYAPGDIIGDIRQAHC
>B.BE.1994.C0_03_417.16050;R5
CTRPNNNTRKSIHIGPGRAFYTTGEIIGDIRKAYC
>C.BW.2003.03BW_1718.-;R5
CARPNNNTRKSIRIGPGQTFYATNDIIGNIRQAHC
>B.SE.-.2242_45_10.19520;R5
CTRPNNNTRKGIHMGPGRALYTTGAIIGDIRQAHC
>C.MW.1996.S123.6377;R5
CTRPSNNTRKSVRIGPGQTFYATGDIIGDIRQAHC
>02_AG.CM.2001.01CM_0008BBY.9958;R5
CIRPSNNTRRSMRIGPGQTFYATGDIIGNIRRAYC
>B.SE.-.LN_3_CD4.13681;R5
CTRPNNNTRRSIHIAPGRAFYATGKIIGDIRQAHC
>B.CH.1997.PR120pre_11.23580;R5
CTRPSNNTRRSITIGPGRAFYATGEIIGDIRKAHC
>B.BE.1996.H25_A19_257.16051;R5
CTRPSNNTRKSITIGPGRAFYTTGEILGEIRQAHC
>B.AU.-.EDLPM_C.-;R5
CIRPNNNTRKSIHMGPGKAFYATGDIIGDIRQAYC
>B.NL.-.0845h4.841;R5
CTRPNNNTRKSINIGPGRAWYATGKIIGNIRQAHC
>C.TZ.2001.A246.7085;R5
CTRPGNNKRRSVRIGPGQTFYATGEIIGNIREAHC
>C.MW.1993.93MW960.428;R5
CTRPNNNTRKSIRIGPGQTFYATNEIIGNIREAHC
>B.TT.1994.SC33_4A4.27234;R5
CTRPGNNTRKSIPIGPGRAFYTTGDIIGDIRKAHC
>C.ZA.1998.TV003.915;R5
CTRPNNNTRKSIRIGPGQTFYATNGIIGNIRQAHC
>01_AE.KH.-.KH006.-;R5
CTRPSNNTRTSITMGPGQAFYRTGDIIGDIRKAYC
>B.US.-.Pat1_3_16.11100;R5
CTRPNNNTGKSIPIGPGRAFYATGEIIGDIRQAHC
>C.BW.2003.03BW_4473.-;R5
CMRPNNNTRKSVRIGPGQTFYATGDIIGNIRQAHC
>B.BR.1992.92BR021_Dpi.8563;R5
CTRPNNNTRKSIHMGWGRAFFSTGELIGNIRQAHC
>B.US.1993.22202V3_1.714;R5
CTRPNNNTRKGIHIGPGRTFYTTGEIIGDIRQAHC
>B.CH.1997.PR128pre_13.10836;R5
CTRPNNNTRKSIHIGPGSAFYATGDIIGNIRQAYC
>02_AG.BE.2002.VI2641.16035;R5
CTRPNNNTRRDIGIGPGQTFFAAGAIIGDIRQASC
>B.CH.1996.PR126pre_04.23581;R5
CTRPSNNTRKGIHIGPGRAFYATGDIIGDIRKAHC
>B.US.1985.BAL1A.323;R5
CTRPNNNTRKSIHIGPGRALYTTGEIIGDIRQAHC
>B.NL.1998.H4_146_1D5.28172;R5
CTRPTNNTRKSIHIGPGRAFYATGDIVGNIRQAHC
>C.ZA.2005.CAP210_2_00_E8.20446;R5
CIRPGNNTRRSIRIGPGQAFYAMGDIIGNIREAHC
>B.CH.1995.PR106pre_01.12946;R5
CIRPNNNTRKSIHIGPGRAFYTTGDIIGDIRQAHC
>B.CH.1997.PR122pre_06.10832;R5
CTRPNNNTRKSIPIGPGRAFYTTGEIIGNIRQAHC
>C.BR.2003.RS006.-;R5
CTRPNNNTRESIRIGPGQTFYATGEIIGDIRQAYC
>B.SE.-.2239_45_1.19522;R5
CTRPNNNTRRDIHIGPGRAFYATGGIIGNIRQAHC
>B.US.1997.367.3089;R5
CTRPNNNTRRSVRIGPGGAMFRTGDIIGDIRQAHC
>C.ZA.1997.97ZAPET192.12312;R5
CTRPGNNTRKSIRIGPGQTFYATGDIIGDIRKAYC
>A.CM.2001.01CMNYU5308.5162;R5
CTRPSNNTRKSIPIGPGQAIYATGEIIGDIRKAHC
>01_AE.KH.-.KH011.-;R5
CTRPSNNTRTSISIGPGQVFYRTGDIIGDIRKAYC
>C.MW.1996.S047.6355;R5
CTRPGNNTRKSVRIGPGQTFYATGDIIGDIRQAHC
>A.CM.2000.00CMNYU809.5164;R5
CTRPNNNTRKGIHIGPGRTFYATDAIIGNIRQAHC
>B.SE.-.2242_56_2.19520;R5
CTRPNNNTRKGIHIGPGRAFYTTGAIIGDIRQAHC
>C.MW.1996.S032.6350;R5
CTRPGNNTRKSMRIGPGQTFFATGEIIGDIRQAHC
>01_AE.TH.1992.92TH019.648;R5
CTRPSNNTRTSITIGPGQVFYRTGDIIGDIRKAHC
>B.SE.-.3899_1_1.24081;R5
CTRPNDNTRKSIHIGPGRALYATGDIIGDIRQAHC
>C.MW.1996.C120.5682;R5
CTRPGNNTRKSVRIGPGQTFYATGEIIGNIRQAHC
>C.ZA.1997.97ZAPET100.15689;R5
CTRPSNNTRKSIRIGPGQAFFATGEIIGDIRQAHC
>B.CH.1997.PR120pre_07.23580;R5
CTRPSNNTRKSITIGPGKAFYATGEIIGDIRKAHC
>-.GH.2003.03GH_NSU23.19237;R5
CTRPHNNTRRSWRIGPGQTFYATGDIIGDIRQAHC
>A.RW.1988.LTNP7.12261;R5
CTRPYNNTRKSVRIGPGQAFYATGAIIGNIRQASC
>B.BE.1995.U11_51_432.16058;R5
CTRPDNNTRKGIHMGPGKVFYATGQIIGDIRQAHC
>B.US.1990.US4.10009;R5
CIRPNNNTRKSIHIGPGRAFYATGDIIGDIRQAHC
>B.NL.1993.H5_25_8D4.28171;R5
CTRPNNNTRRSIHIGPGRAFYTSGGIIGDIRQAHC
>B.US.-.Pat1_6_2.11100;R5
CTRPNNNTRKSINIGPGRAFYTTGDIIGDIRQAHC
>C.MW.1996.S119.6381;R5
CIRPSNNTRRSVRIGPGQTFYATGEITGDIRQAHC
>-.GH.2002.02GH_NT9.19240;R5
CIRPNNNTRKGIHIGPGRTFYATGDIIGDIRQAHC
>G.CM.1999.99CMLB11.3072;R5
CTRPNNNTRKSISIGPGQAFYATGDIIGDIKKAYC
>01_AE.TH.1992.92TH024.650;R5
CTRPSNNTRTSITIGPGQVLYKTGDIIGDIRKAYC
>B.NL.1991.H3_28_5C12.28169;R5
CTRYNNNTRRSIPLGPGRAFYATGDIIGDIRQAQC
>C.BW.2003.03BW_6351.-;R5
CIRPGNNTRKSVRIGPGQTIYATGDIIGDIRQAHC
>D.UG.1997.9FPC7.29451;R5
CTRPFNNTRKGVHIGPGLALYADTTVIGDIRQAHC
>B.CH.1997.PR120pre_01.23580;R5
CTRPSNNTRKSITIGPGRAFYATGEIIGDIRKAHC
>01_AE.TH.1996.96TH_NP1046.9693;R5
CTRPSNNTRTSITIGPGQVFYRTGDITGDIRKAFC
>-.GH.2003.03GH_NSU21.19235;R5
CTRPNNNTRKSIRIGPGQAFYATGEIIGNIRQAHC
>AG.CM.1999.99CMLB20.3060;R5
CIRPNNNAIKNVGIGPGQTFYTTGKIIGNISQAYC
>B.CH.1995.PR106pre_09.12946;R5
CIRPNNNTRKSIHIGPGRVFYTTGDIIGDIRQAHC
>B.BE.1995.I10_13_281.16052;R5
CTRPNNNTRKSIPIGPGRAFYATGETIGDIRQAHC
>B.AU.-.NDRPC_2.-;R5
CTRPNNNTRTSIPMGLGRAMYATGDIMGNIRQAYC
>B.US.-.Pat1_3_18.11100;R5
CTRPNNNTRKSIPMGPGRAFYATGEIIGDIRQAHC
>C.ZA.2005.05ZAFV7.-;R5
CTRPGNNTRKSVRFGPGQAFYATGDIIGDIRQAHC
>B.NL.1990.dp10_c8.12937;R5
CTRPNNNTRKSIHIGPGRAFYTTGQIIGDIRQAYC
>B.IT.1998.child_B306_month_52_clone_6a.27804;R5
CIRPNNNTRKSIPMGPGRAFYATGGIIGDIRQAHC
>02_AG.US.1998.98US_MSC5007.13720;R5
CTRPNNNTRKSVRIGPGQTFYATGDIIGNIRQAYC
>B.NL.1990.dp13_a4.12937;R5
CTRPNNNTRKSIPIGPGRAFYTTGQIIGDIRQAYC
>A1.KE.1994.Q842-d14.1121;R5
CTRPNNNTRKSIPIGPGQAFYATGDIIGDIRQAHC
>B.BR.1992.92BR021_Cpi.8563;R5
CTRPNNSTRKSIHMGWGRAFYATGEIIGNIRQAHC
>01_AE.TH.1990.90TH_CM240.19932;R5
CTRPSNNTRTSITIGPGRVFYRTGDIIGNIRKAYC
>B.US.-.7047C_c04.6968;R5
CTRPSNNTRKSIHMGPGRVLYTTGGIIGDIRQAHC
>C.ZA.1998.TV001A.899;R5
CTRPNNNTRKSVRIGPGQAFYATNDVIGNIRQAHC
>D.UG.1998.98UG_57128.3961;R5
CTRPSNNTRRSVHIGPGQAIYSTGQIIGDIRKAHC
>B.CH.1997.PR107pre_03.23090;R5
CTRPNNNTRKSIHIGPGRAFYATGEIIGNIRQAHC
>B.SE.-.2242_45_7.19520;R5
CTRPNNNTRKGIHMGPGRAFYTTGAIIGDIRQAHC
>C.TZ.-.TZ19.-;R5
CTRPNNNTRESIRIGPGQTFYATGDIIGDIRQAHC
>B.BE.1995.I10_05_277.16052;R5
CTRPNNNTRKSIHIAPGRAFYATGEIVGDIRQAHC
>B.US.-.patient_WC3.-;R5
CTRPNNNTRKSIHIGPGKAFYTTGEIIGDIRQAHC
>B.IT.1998.child_B306_month_52_clone_2a.27804;R5
CIRPNNNTRKSIHMGPGRAFYTTGEIIGNIRQAHC
>C.ZA.2001.01PB8ZA.5882;R5
CTRPNNNTRKSVRIGPGQALYATGGIIGDIRQAHC
>A1.UG.1998.120FIc02.29457;R5
CTRPGNNTRKSIHIGPGQAFYATGAITGDIRQAHC
>A.RW.1988.LTNP5.12259;R5
CTRPNNNTRRSVRIGPGQAFYATGDIIGDIRQAYC
>C.ZA.1998.TV001.899;R5
CTRPNNNTRKSVRIGPGQAFYATNDVIGDIRQAHC
>B.US.-.patient_WCM14.-;R5
CTRPNNNTRKGIHIGPGRAWYTTGEIIGDIRQAHC
>B.US.1990.BORId9_2E12.14179;R5
CTRPNNNTRKSIHIGPGRTFYTTGDIIGDIRQAYC
>C.ZA.1998.Du123.23589;R5
CTRPNNNTRKSIRIGPGQTVYATNDIIGDIRQAHC
>A1D.KE.-.FJ443124.-;R5
CIRPSNNTRKSVRIGPGQTFYATGEIMGDIRQAHC
>C.MW.1996.C111.6378;R5
CTRPNNNTRKSIRIGPGQTFYATNEIIGNIRQAHC
>A.CM.2001.01CMNYU6283.5150;R5
CIRPNNNTRKSIRIGPGQAFYARGDVISNIRHAYC
>C.ZA.1999.99ZASW38.8572;R5
CTRPGNNTRKSVRIGPGQAFYATGDIIGDIRKAYC
>B.AU.-.NDROM_A.-;R5
CTRPNNNTGTCIPMGPGRAVCATGDIIGNIRQAYC
>B.CH.1997.PR107pre_01.23090;R5
CTRPNNSTRKSIHIGPGRAFYATGEIIGNIRQAHC
>B.NL.1985.H2_5_12G9.28170;R5
CTRPNNNTRKSIHMGPGRAFYTTGEIIGDIRQAHC
>C.BW.2003.03BW_4437.-;R5
CTRPNNNTRQSMRIGPGQTFYATGDIIGDIRQAHC
>C.ZA.1997.97ZAPET137.12311;R5
CIRPNNNTRKSIRIGPGQVFYANNDIIGDIRQAHC
>C.ZA.1999.99ZASW38.8575;R5
CTRPGNNPRKSVRIGPGQAFYATGDIIGDIRQAYC
>02_AG.CM.1997.97CM_MP569.20523;R5
CSRPGNNTRQSVRIGPGQTFYATGEIIGDIRQAHC
>B.US.1998.1059_09_A4.23546;R5
CTRPNNNTRKSITFGPGRAFYTTGDIIGDIRKAYC
>C.MW.1996.S009.6383;R5
CTRPHNNTRKSVRIGPGQTFYATGDIIGDIRQAHC
>A.KE.2000.00KE_KER2018.4237;R5
CARPSNNTRKSVHIGPGQAFYATGAITGDIRQAYC
>C.ZA.1998.ZA_Du151b.2483;R5
CTRPHNNTRQSVRIGPGQAFFATREIIGDIRQAHC
>-.GH.2002.02GH_NT33.19244;R5
CTRPNNNTRTSVRIRPGQTFYGTGEIIGNIRQAHC
>B.IT.1997.child_B306_month_40_clone_2.27804;R5
CIRPNNNTRKSIPMGPGRAFYATGAIIGNIRQAHC
>C.ZA.1998.DU123.23589;R5
CTRPNNNTRKSIRIGPGQTFYATNDIIGDIRQAHC
>B.ES.-.625.11187;R5
CTGPNNNTRRSISIGPGGAFYTTGDIIGDIRQAYC
>B.US.1992.301727N.35;R5
CTRPSNNTRKSVHIGPGRAFYTTGEIIGDIRQAHC
>C.MW.1996.S200.6346;R5
CTRPNNNTRKSMRIGPGQTFYATGDIIGDIRQAHC
>B.TH.1992.92TH026_di1sCD.635;R5
CTRPNNNTRKSIPLGPGQAWYTTGQILGDIRQAHC
>B.NL.1993.H3_40_11D9.28169;R5
CTRHHNNTRRSIHLGPGRAFYATGDVIGDIRQAQC
>B.NL.1994.ACH142_*E11.16064;R5
CTRPNNNTRRSIPIGPGRAFYATGDIIGDIRKAHC
>B.US.1991.91US056.13973;R5
CTRPNNNTRKGIHIGPGAAFYATGEIIGDIRQAHC
>B.US.1994.19242V3_11.722;R5
CTRPNNNTRKSIPMGPGKAFYATGDIIGDIRQAHC
>C.ZA.2005.CAP45_2_00_G3.20442;R5
CRRPNNNTRKSIRIGPGQAFYATNDIIGDIRQAHC
>B.SE.-.2242_45_5.19520;R5
CTRPNNNTRKGIHMGPGRAFFTTGAIIGDIRQAHC
>C.MW.1996.S166.6365;R5
CTRPNNNTRTSIRIGPGQTFYATGDIIGDIRQAHC
>D.UG.1997.9FPC3.29451;R5
CTRPFNNTRQGVHIGPGLALYADASVIGDIRQAHC
>C.MW.1996.S141.6390;R5
CTRPNNNTRKSIRIGPGQAFFATNEIIGDIRQAHC
>B.CH.1997.PR128pre_05.10836;R5
CTRPSNNTRKSIHIAPGRAFYATGDIIGNIRQAYC
>B.CH.1997.PR107pre_14.23090;R5
CTRPNNNTRKSIHIGPGRAFYATGNIIGNIRQAHC
>B.NL.1993.H5_40_4F12.28171;R5
CTRPNNNTRKGIHIGPGRAFYTSGGIIGDIRQAHC
>B.US.1997.1006_11_C3.4574;R5
CTRPNNNTRKGIHIGPGRAFYATGQIIGDIKRAYC
>B.CH.-.NAB08_pass_wk16_cl_11.23092;R5
CTRPNNNTRKGISIGPGRAFYTTGEVIGDIRQAHC
>B.AU.-.LDLOCE_15.-;R5
CTRPNNNTRKGIHIGPGSAFYATGDIIGDIRKAHC
>C.ZM.2002.ZM197M.10581;R5
CVRPNNNTRKSVRIGPGQTFFATGEIIGDIRQAHC
>B.CH.1996.PR126pre_05.23581;R5
CTRPNNNTRKGIHIGPGKAFYATGDIIGDIRKAHC
>B.CH.1997.PR115pre_02.10829;R5
CTRPNNNTRKSIHMGPGRALYATGAIIGDIRQAHC
>B.SE.-.2239_25_7.19522;R5
CTRPNNNTRKDIHIGPGRAFYATGDIIEDIRQAHC
>B.NL.1992.H2_43_5C5.28170;R5
CTRPSNNTRRGIHIGPGRAFYTTGEIIGDIRQAHC
>B.US.-.7047C_c36.6968;R5
CTRPNNNTRKSIHMGPGRVWYTTGGIIGDIRQAHC
>A1.KE.1994.Q47M1.679;R5
CTRPNNNTRRSVRIGPGQAFYATGDIIGNIRQAHC
>B.BR.1993.92BR019_1gCR.72;R5
CTRPGNNTRRSIHMGWGRAFYATGDIIGDIRQAHC
>C.MW.1996.S115.6344;R5
CTRPDNNTRKSMRIGPGQTFYATGDIIGNIRQAHC
>B.BE.1994.Q0_79_470.16055;R5
CIRPNNNTRKGIHLGPGGAFYATGGIIGDIRQAYC
>01_AE.TH.1992.92TH020.636;R5
CTRPFNNTRTSLTIGPGQVFYRTGDIIGDIRKAYC
>C.ZA.1998.98ZABLM106.12317;R5
CARPNNNTRKSIRIGPGQAFYATGEIIGNIRQAHC
>B.US.-.Pat1_1_3.11100;R5
CTRPNNNTRKSIPIGPGRAFYATGDIIGDIRQAHC
>C.MW.1996.C040.6361;R5
CTRPNNNTRKSIRIGPGQAFYATGDIIGDIRQAHC
>B.BE.1995.K11_08_221.16053;R5
CIRPNNNTRKSIHIGPGSAFYTTGEIIGDIRQAHC
>B.US.-.Pat1_2_9.11100;R5
CTRPSNNTRKSIPIGPGRAFYATGEITGDIRKAHC
>B.NL.1989.H2_20_9A1.28170;R5
CTRPSNNTRKSIHIGPGRAFYATGEIIGNIRQAHC
>B.NL.1994.H1_46_5B1.28173;R5
CTRPNNNTRKSISIGPGRAFYATGDIVGDIRKAHC
>B.NL.1986.H1_7_1D2.28173;R5
CTRPNNNTRKGIHIGPGKAFYATGEIIGDIRQAHC
>B.BE.1995.K11_01_215.16053;R5
CVRPNNNTRKSIPIGPGRAFYTTGEIIGDIRQAHC
>B.US.1990.US1.14393;R5
CTRPSNNTRKSIHIGPGRAFYTTGNIIGDIRQAHC
>B.BE.1996.H25_B3_258.16051;R5
CTRPNNNTRKSITIGPGRAFYTTGEIIGEIRQAHC
>A.RW.1988.LSP6.-;R5
CTRPNNNTRKSVHIGPGQAFYATGAIIGNIRQAHC
>B.NL.1987.ACH171_25roc3.711;R5
CTRPSNNTRKSINIGPGRAWYTTGQITGDIRQAHC
>B.US.1995.6535.10149;R5
CTRPNNNTRKSINLGPGRAFYATGDIIGDIRQAHC
>B.SE.-.2239_25_1.19522;R5
CTRPNNNTRKDIHIGPGRAFYATGDIIGDIRQAHC
>A.CM.1999.99CM_MP1370.20505;R5
CTRPNNNTRTGIHIGPGQAFYATGEIIGDIRQAHC
>B.US.1994.7165.10148;R5
CTRPNNNTRKGIHIGPGRAFYTTGQIIGDIRQAHC
>G.CM.1998.98CM_MP1033.20497;R5
CVRPGNNTRKSIRIGPGQAFYATGDIIGDIRQAHC
>C.MW.1996.S206.6385;R5
CIRPGNNTRKSVRIGPGQAFFATGDIIGDPRQAHC
>B.US.1997.63358_04_p3.27224;R5
CMRPNNNTRKGIHIGPGGAFYATGDIIGNIRQAHC
>C.IL.1999.99ET14.10755;R5
CTRPNNNTRRSIRIGPGQTFYATGEIIGNIREAHC
>B.BE.1994.H0_15_233.16051;R5
CTRPNNNTRKSISIGPGRAFYTTGEIIGEIRQAYC
>-.GH.2002.02GH_NNA01.19234;R5
CTRPNNNTRKGIHLGPGQTFYATGGIIGDIRQAHC
>B.IT.1997.child_B306_month_46_clone_4.27804;R5
CIRPNNNTKKSIPMGPGRAFYATGDIIGNIRQAHC
>C.ZA.2002.02ZARP5.12316;R5
CIRPNNNTRKSIRIGPGQAFYATGDIIGDIRKAYC
>C.MW.1996.S017.14716;R5
CARPNNNTRKSIRIGPGQAFYATGDIIGDIRQAHC
>C.ZA.1999.99ZACOT9.12309;R5
CTRPNNNTRQSIRIGPGQAFFAAKDIIGDIREAHC
>B.ES.-.642.11203;R5
CTRPNNNTRKSIHIAPGRAFYATGEIIGNIRQAHC
>B.BE.1996.Q22_23_341.16055;R5
CTRPNNNTRKGIHMGPGKAFYATGDIIGNIRQAHC
>B.NL.1984.ACH0208_11g7b.12937;R5
CTRPNNNTRRSIHIGPGRALYTTGQIIGDIRQAYC
>A1.UG.1998.120FIc08.29457;R5
CTRPNNNTRKSIHIGPGQAFYATGEIIGDIRQAHC
>B.NL.1991.H3_28_5G4.28169;R5
CTRYNNNTRKSIHLGPGRAFYATGDIIGDIRQAQC
>B.US.-.Pat1_6_3.11100;R5
CTRPSNNTRKSIPMGPGKAFYTTGEIIGNIRQAHC
>C.BW.2003.03BW_1008.-;R5
CTRPGNNTRNSIRIGPGQTFFATGEIIGDIRQAHC
>C.ZA.1999.99ZATM19.12325;R5
CTRPSNNTRTSVRIGPGQTFYATGDIIGDIRQAHC
>C.MW.1996.S048.6354;R5
CTRPNNNTRKSVRIGPGQTFYATGGIIGDIREAHC
>B.US.-.Pat1_6_7.11100;R5
CTRPSNNTRKSIPMGPGKAFYATGDIIGDIRQAHC
>B.AU.-.NDRP.-;R5
CTRPSNNTRKSIHIGPGRAFYTTGSIIGDIRQAHC
>B.SE.-.2282_10_3.19521;R5
CTRPNNNTRKSIHIGPGRALYTTGEIIGNIRQAHC
>B.SE.-.2282_10_7.19521;R5
CTRPNNNTRKSIHIGPGRALYTTGGIIGDIRQAHC
>C.BW.2003.03BW_1133.-;R5
CTRPNNNTRKSIRIGPGQTFYATGDIIGNIRQAHC
>C.MW.1996.S171.6357;R5
CTRPGNNTRKSVRIGPGQAFYATGEIIGDIRQAHC
>C.ZA.2000.00ZADu368_Feb_00.2480;R5
CTRPNNNTRKGIGIGPGQTFYATNAIIGDIRQAHC
>01_AE.TH.1992.006.665;R5
CTRPSNNTRTSITIGPGQVFYRTGDIIGDIRQAYC
>C.ZA.1999.99ZATM5.15690;R5
CTRPNNNTRQSIRIGPGQTFFATKGIIGDIRQAYC
>G.NG.1992.92NG083.13804;R5
CIRPNNNTRKSIPIGPGQAFYATGDIIGDIRQAHC
>B.US.2001.TRJO.27235;R5
CTRPHNNTRKSIHIGPGRAWYATGDIIGDIRKAYC
>B.US.1995.5768.4622;R5
CTRPNNNTRKSIHMGPGKVFYTTGEIIGDIRQAHC
>C.ZA.2005.05ZAFV6.-;R5
CARPGNNTRKSVRIGPGQTFFATGDIIGDIRKAHC
>B.CH.1996.PR114pre_06.12947;R5
CTRPNNNTRRGIHIGPGRAFYTTGEIIGNIRQAYC
>B.US.1997.1018_10_A5.13509;R5
CTRPNNNTRKSIGMGPGRAFYATGDIIGDIRQAHC
>B.IT.1997.child_B380_month_6_clone_1.23718;R5
CIRPNNNTRKSIHMGPGGAFYATGGIIGNIRQAHC
>C.ZA.2001.01PB18ZA.5885;R5
CTRPNNNTRKSARIGPGQTFYAMGDIIGDIRQAHC
>B.BE.1999.T46_29_435.16057;R5
CIRPNNNTRKGIHIGPGRAFYATGAIIGNIRQAHC
>B.BE.1995.R0_01_445.16056;R5
CTRPNNNTRRSINLGPGRAYYATGDIIGDIRQAHC
>C.ZA.1998.98ZA528.14293;R5
CIRPGNNTRQSIRIGPGQTFFATGDIIGDIRQALC
>01_AE.TH.1993.93TH966_8.429;R5
CTRPSNNTRTSTTIGPGQVFYRTGDITGNIRKAYC
>B.NL.1989.H3_20_8A11.28169;R5
CTRPNNNTRKSIHMGPGKTFYATGDIIGDIRQAHC
>B.NL.1995.H2_114_7F2.28170;R5
CTRPSNNTRKGIHIGPGRALYATGEIIGDIRQAHC
>B.BE.1996.R13_07_461.16056;R5
CTRPNNNTRRSISLGPGRAYYATGDIIGDIRRAHC
>C.MW.1996.S191.6374;R5
CVRPNNNTRKSIRIGPGQTFYATNGIIGDIREAHC
>B.NL.1988.ACH171_31rof6.711;R5
CTRPGNNTRKGIHIGPGRAFYTTGQIIGNIRQAHC
>01_AE.JP.1996.NH2_II_a1.715;R5
CTRPSNNTRTGITIGPGQVWYRTGDIIGDIRKAYC
>B.US.-.Pat1_4_10.11100;R5
CIRPNNNTRKSIHIGPGRAFYTTGEIIGDIRQAHC
>B.BE.1995.Q13_33_332.16055;R5
CIRPNNNTRKGVHLGPGGALYATGAIIGDIRQAYC
>B.BE.1988.VI180.16028;R5
CTRPNNNTRKSIHIAPGRAFHATGDIIGNIRQAHC
>C.BW.2003.03BW_1075.-;R5
CIRPGNNTRKSIRIGPGQAFYATGSIIGDIRQAHC
>A1.UG.1997.368MPc04.29453;R5
CTRPNNNTRKGVHIGPGQAFFATGDIIGNIRQAYC
>B.US.-.patient_WC2.-;R5
CTRPNNNTRKGIHIGPGRAFYTTGEIIGNIRQAHC
>C.MW.1996.C087.6362;R5
CVRPSNNTRKSVRIGPGQTFYATKDIIGDIRQAHC
>02_AG.US.2001.APV_12.24057;R5
CTRPGNNTRKSVRIGPGQTFYATGDITGDIRQAHC
>C.BW.2003.03BW_0824.-;R5
CIRPGNNTRKSIRIGPGQTFYATGDIIGDIRQAHC
>B.CH.1997.PR128pre_01.10836;R5
CTRPNNNTRKSIHIAPGRAFYATGDIIGNIRQAYC
>C.BW.2003.03BW_0856.-;R5
CIRPGNNTRKSVRIGPGQTFFATGDIIGDIRKAHC
>B.BE.1999.T49_30_442.16057;R5
CIRPNNNTRKGIHIGLGRAFYATGEIIGNIRQAHC
>B.US.-.patient_WCM13.-;R5
CTRPNDNTRKGINIGPGRAFYATGEIIGDIRQAHC
>C.MW.1996.S021.6360;R5
CPRPINNTRWSVRIGPGQTFYATGDIIGDIRQAHC
>C.ZM.2003.ZM249M.10585;R5
CTRPNNNTRKSIRIGPGQTFYATGEIIGKIREAHC
>A1.KE.2000.KNH1144.4244;R5
CTRPNNNTRESVRIGPGQAFFATGDIIGDIRQAHC
>B.BE.1998.K44_03_249.16053;R5
CMRPNNNTRKSIRIGPGSAFYTTGEIIGDIRQAHC
>C.MW.1993.959.427;R5
CTRPNNNTRRSIRIGPGQVFYANNDIIGDIRQAHC
>B.SE.-.2239_25_3.19522;R5
CTRPNNNTRKDIRIGPGRAFYATGDIIGDIRQAHC
>B.CH.1996.PR126pre_01.23581;R5
CTRPNNNTRKSINIGPGRAWYTTGDIIGDIRKAHC
>B.NL.1989.H3_20_8C1.28169;R5
CIRPNNNTRKSIHLGPGRAFYATGDIIGDIRQAQC
>B.US.-.patient_WCM28.-;R5
CTRPNNNTRKGIPIGPGKAFYATGEIIGDIRQAHC
>A.RW.1988.LTNP6.12260;R5
CTRPNNNTRTSVRIGPGQTFYARGDIIGDIRQAHC
>C.MW.1996.C047.6347;R5
CTRPNNNTRKSMRIGPGQTFYATGEIIGDIRQAHC
>B.BE.1994.I0_73_294.16052;R5
CTRPNNNTRKSIHITPGRTFYATGEIIGDIRQAHC
>B.AU.-.EDROC_2.-;R5
CMRPSNNTRKSISIGPGRAFYTTGEIIGDIRQAHC
>A.RW.1992.92RW024_G.13873;R5
CTRPNNNTRTSIRIGPGQTFYAAGDIIGNIRRAYC
>B.BE.1995.A11_10_359.16049;R5
CTRPNNNTRKSITIGPGRAFYTAGEIIGDIRQAHC
>B.IT.1995.TORNO.10152;R5
CTRPNNNTRRSIHIGPGRAFYATGDIIGDIRQAHC
>B.BE.1995.I10_11_280.16052;R5
CTRPNNNTRRSIHIAPGSAFYATGDIIGDIRQAHC
>B.NL.1987.H3_12_10H3.28169;R5
CTRPNNNTRKSIHVGPGKTLYATGDIIGDIGQAHC
>B.BE.1995.K11_03_217.16053;R5
CMRPNNNTRKSIPIGPGRAFYTTGEIIGDIRQAHC
>C.ZA.1999.99ZASW34.8571;R5
CTRPNNNTTTSVRIGPGQTFYATGDIIGNIRAAHC
>B.CH.1998.PR111pre_07.23091;R5
CTRPSNNTRRGIHIGPGRAFYTTGEVIGNIRAANC
>C.ZA.1999.99ZASW14.8566;R5
CIRPNNNTSKSIRIGPGQTFYATGRIIGDIRQAHC
>C.TZ.2000.00TZ_A246.7085;R5
CTRPGDNRRRSVRIGPGQTFYATGEIIGNIREAHC
>B.BE.1994.H0_12_231.16051;R5
CTGPHNNTRKSIHIGPRRAFYTTEEIIRNIRQAHC
>C.BW.2003.03BW_1105.-;R5
CTRPANNTRRSIRIGPGQTFYATGEIIGDIRQAHC
>B.BE.1994.A0_03_345.16049;R5
CTRPNNNTRKSIHIGPGSAFYTTGEIIGNIRQAHC
>02_AG.CM.2000.00CMNYU5466.14497;R5
CTRPSNNTRKGWHIGPGQTLYATGAIIGDIRQAHC
>C.ZA.1999.99ZASW4.8564;R5
CTRPSNNTRKSIRVGPGQSFHATGEIIGDIRQAHC
>B.NL.1988.ACH171_31roa2.711;R5
CTRPGNNTRKSIHIGPGRAFYTTGQIIGKIRQAHC
>C.ZA.2001.01PB21ZA.5886;R5
CTRPNNSTRKSVRIGPGQAFYATGDIIGDIRQAHC
>A.RW.1992.92RW016_G.632;R5
CIRPNNNTRKSIHIGPGQAFYATGGIIGDIRQAHC
>B.US.1996.62357_14_D3.16103;R5
CTRPNNNTRKSIHIGPGQAFYTTGAIIGDIRQAYC
>B.AU.-.LDROCE_23.-;R5
CTRPNNNTRKGIHIGPGSAIYATGDIIGDIRQAHC
>C.ZA.1998.98ZA445.4005;R5
CTRPNNNTRKSMRIGPGQTFFATGDIIGNIRQAHC
>B.US.-.patient_WC53.-;R5
CTRPNNNTRKSIRIGPGSAFYATGDIIGDIRQAHC
>B.IT.1997.child_B306_month_40_clone_3.27804;R5
CIRPNNNTRKSIPMGPGRAFYATGDIIGNIRQAHC
>A.RW.1992.92RW024_A.13873;R5
CTRPNNNTRTSIRIGPGQTFYATGDIIGNIRRAYC
>B.US.1992.92US714_1.39;R5
CIRPNNNTRRSIHMGLGRAFYATGDIIGDIRQAHC
>C.IN.1993.93IN9999.121;R5
CVRPNNNTRESIRIGPGQTFYATGEIIGDIRQAHC
>B.BE.1994.U0_22_380.16058;R5
CTRPNNNTRKGMHMGPGKVFYATGQIIGDIRQAHC
>B.US.1992.92US727.35;R5
CTRPNNNTRKSVSLGPGSAWYATGDIIGDIRQAHC
>B.NL.1984.ACH0208_11c2b.12937;R5
CTRPNNNTRKSIPIGPGRAFYATGQIIGDIRQAYC
>B.BE.1996.A25_03_369.16049;R5
CTRPNNNTRKSMHIGPGRAFYTTGEIIGDIRQAHC
>-.GH.2002.02GH_NKS02.19227;R5
CTRPNNNTSKSIRIGPGQAFYATDRITGNIRHAYC
>B.CH.1996.PR113pre_16.10770;R5
CTRPNNNTRKSIHIRPGKAFYATGDIIGDIRQAHC
>C.MW.1996.S070.6369;R5
CTRPINNTRRSVRIGPGQTFYATGGIIGNIRQAHC
>B.AU.-.NDLPT_B.-;R5
CTRPNNNTRTSIPMGPGRAMYATGDIIGNIRHAYC
>C.ZA.1998.98ZADu368_Nov_98.2480;R5
CIRPNNNTRKSIRIGPGQTFYATNAIIGDIRQAHC
>C.MW.1996.S100.6364;R5
CTRPNNNTRKGVRIGPGQTFYATGDIIGDIRQAHC
>01_AE.KH.-.KH004.-;R5
CTRPSNNPRTSITMGPGQVFYRTGDIIGDIRKAYC
>B.CH.1997.PR107pre_06.23090;R5
CTRPNNNTRKSIHIGPGRAFYTTGSIIGDIRQAHC
>D.UG.1997.9FPC4.29451;R5
CTRPFNNTRKGVHIGPGLALYADASVIGDIRQAHC
>A1.UG.1997.368MPc02.29453;R5
CTRPNNNTRKGVHIGPGQAFFAAGDIIGNIRQAYC
>C.ZA.2001.01PB17ZA.5884;R5
CTRPSNNTRKSVRIGPGQTFYATGIIIGDIRQARC
>B.US.-.7069P_c03.6996;R5
CTRPNNNTRKSIPMGPGRAMYATGDIIGDIRQAHC
>B.CH.1998.PR119pre_01.10831;R5
CTRPNNNTRKSIPIGPGRAFYATGEIIGDIRQAYC
>B.BE.2002.VI2687.16041;R5
CTRPNNNTRKSINIGPGRAFYSTGAIIGNIRQAHC
>B.CH.1998.PR119pre_10.10831;R5
CTRPNNNTRKSIHIGPGRAFYTTGEIIGDIRQAYC
>A.RW.1992.92RW026_A.634;R5
CTRPNNNTRRSIRIGPGQAFYATGDIIGNIRQAHC
>B.BE.1994.H0_21_235.16051;R5
CTRPHNNTRKSIHIGPRRAFYTTEEIIRNIRQAHC
>B.US.2000.WITO.10578;R5
CTRPGNNTRRSINIGPGRAFYATGAIIGDIRKAHC
>C.ZA.1989.TV008.13901;R5
CTRPNNNTRKSIRIGPGQTFYATNDIIGDIRQAYC
>B.CH.1996.PR114pre_11.12947;R5
CTRPGNNTRRGIHIGPGRAFYTTGEIIGNIRQAHC
>B.US.1993.93US073.4009;R5
CTRPNNNTRRSINIGPGRALYATGEIIGDIRQAHC
>B.NL.1987.H3_12_6D7.28169;R5
CTRPNNNTRKSIHVGPGKTLYATGDIIGNIRQAHC
>B.NL.1990.dp22_a9.12937;R5
CTRPNNNTRKSITIGPGRAFYTTGQIIGDIRKAYC
>B.NL.1993.H3_40_10C9.28169;R5
CTRLNNNTRKSITLGPGRAFYATGDIIGNIRQAQC
>N.CM.1995.YBF30.588;R5
CTRPGNNTGGQVQIGPAMTFYNIEKIVGDIRQAYC
>G.CM.1997.97CM_MP801.20548;R5
CTRPSNNTRKSISFGPGQAFYATGDIIGDIKKAHC
>B.BE.2002.VI2681.16040;R5
CTRPGNNTRKSIHIGPGRAFYTTGSIIGDIRKAHC
>B.IT.1998.child_B306_month_59_clone_1.27804;R5
CMRPNNNTRKSIHMGPGRAFYATGEIIGNIRQAHC
>C.MW.1996.S081.6382;R5
CTRPGNNTRKSVRIGPGQTFFATGEIIGDIRQAHC
>C.BW.2003.03BW_6364.-;R5
CTRPGNNTRKSMRIGPGQTFYATGAIIGDIRQAHC
>B.NL.1989.H4_049_7F4.28172;R5
CTRPNNNTRKSINIGPGRAFYTTGEIIGNIRQAHC
>01_AE.KH.-.KH024.-;R5
CTRPSNNTRTSINIGPGQVFYRTGDIIGDIRKAYC
>02_AG.CM.2002.02CM_0015BBY.7862;R5
CTRPSNNTRKSVRIGPGQTFYATGEIIGDIRQAHC
>A.RW.1988.LSP5.-;R5
CIRPNNNTRKSVPIGPGRAFYATGDIVGDIRQAHC
>D.UG.2000.00UG_D26830M4.14289;R5
CTRPGNNTRQSIHLGPGQALWTATDIIGNIRQAHC
>B.BE.1996.R21_08_472.16056;R5
CTRPNDNTRRSISLGPGRAYYATGDIIGDIRQAHC
>C.ZA.2000.00ZATM32.12332;R5
CTRPNNNTRKSMRIGPGQTFFATGEIIGDIRQAHC
>C.MW.1996.C011.6149;R5
CTRPNNNTRKSIRIGPGQTFYATGGIIGNIREAHC
>B.CH.1997.PR120pre_02.23580;R5
CTRPSNNTRKSITIGPGRAFYATGDIIGDIRKAHC
>C.ZA.1998.TV002.909;R5
CTRPGNNTRKSVRIGPGQAFYATGDIIGDIRQAHC
>C.ZA.2001.01PB27ZA.5888;R5
CTRPGNNTRKSVRIGPGQAFYATGAIIGDIRQAHC
>B.IT.1997.child_B306_month_40_clone_5.27804;R5
CIRPSNNTRKSIPMGPGRAFYATGDITGNIRQAHC
>C.ZA.2005.05ZAFV23.-;R5
CTRPGNNTRKSVRIGPGQVFYATGDIIGDIRQAHC
>02_AG.CM.2002.02CM_1970LE.7863;R5
CVRPGNNTIRSIRIGPGQSFHGTGSIVGDIRQAHC
>A1.UG.1998.120FIc09.29457;R5
CTRPNNNTRESIHIGPGQAFYATGEIIGDIRQAHC
>B.US.-.Pat1_2_4.11100;R5
CTRPSNNTRKSIPMGPGRAFYTTGEIIGNIRQAHC
>B.BE.-.VI943_4.21143;R5
CTRPSNNTRKGIHIGPGRAFYATEEITGDIRQAHC
>B.BE.1995.H10_21_247.16051;R5
CTRPNNNTRKSIHIGPGRAFYTTGGIIGKIRQAHC
>B.NL.1996.H4_137_2B4.28172;R5
CTRPTNNTRKSIHIGPGRAFYATGDIIGNIRQAHC
>B.NL.1985.ACH490_28roa1.13826;R5
CTRPNNNTRKSIHLGPGRAFYTTGGIVGNIRQAHC
>B.CH.1996.PR114pre_15.12947;R5
CTRPNNNTRRNIHIGPGKAIYTTGEIIGDIRQAHC
>B.NL.1984.ACH490_23roA3.13826;R5
CIRPSNNTRTSIHLGPGQAVYATGEIIGNIRQAHC
>B.AU.-.NDRO.-;R5
CTRPNNNTRKRIRIGPGRAFYTTGAIIGDIRQAHC
>B.US.-.7069C_c02.6996;R5
CTRPNNNTRKSIPIGPGRAMYATGDIIGDIRQAHC
>C.IN.1993.93IN904.6;R5
CTRPNNNTRKSIRIGPGQTFYATGEIIGDIRQAHC
>B.SE.-.1865_49_8.19519;R5
CIRPNNNTIKSIHIGPGRAFYTTGQIIGNIRQAHC
>B.BE.1995.C11_09_432.16050;R5
CTRPNNNTRKGIHIGPGRASYTTGEIIGDIRKAHC
>B.BE.1995.I10_01_274.16052;R5
CTRPNNNTRRSIHIAPGSTFFATGDIIGDIRQAHC
>A.CM.1999.99CMLB4.3063;R5
CIIPNNNTRKSIHIGPGQAFYARGDIIGDIRQAHC
>B.NL.1991.H3_28_5E1.28169;R5
CIRYNNNTRKSIPLGPGRAFYATGDIIGNIRQAQC
>B.IT.1998.child_B306_month_59_clone_5.27804;R5
CIRPNNNTMKSIHMGPGRAFYATGEIIGNIRQAHC
>C.ZA.2001.01PB2ZA.5879;R5
CTRPGNNTRKGIWIGPGQAFYATGDIIGDIRQAHC
>B.BE.1994.Q0_80_471.16055;R5
CIRPNNNTRKGIHLGPGGALYATGGIIGAIRQAYC
>C.ZA.2005.05ZAFV5.-;R5
CTRPNNNTRKSVRIGPGQTFYATGEIIGNIRQAHC
>B.US.1992.301714N.14360;R5
CIRPNNNTRRSIHMGPGRAFYATGDIIGDIRQAHC
>B.US.-.patient_WC45.-;R5
CTRPHNNTRKGIHIGPGRAFYTAEKIVGDIRQAHC
>B.NL.1986.ACH0039_23e4.117;R5
CTRPNNNTRKSISIGPGRAFYATGDIIGDIRQAHC
>B.BE.2002.VI2622.16032;R5
CTRPNNNTRKGIHMGPGRAYYATGDIIGNIRQAHC
>01_AE.JP.1996.NH2_II_a6.715;R5
CTRPSNNTRTSITIGPGQVWYRTGDIIGDIRKAYC
>A.RW.1992.92RW025_1gCR.609;R5
CVRPNNNTRTSVRIGPGQTFYATGEIIGDIRRAFC
>B.NL.1992.H2_43_5C8.28170;R5
CTRPNNNTRKGIHIGPGRAFYATGDIIGNIRQAHC
>C.BW.2003.03BW_1042.-;R5
CTRPGNNTRQSIRIGPGQTFYATGEVIGDIRQAHC
>B.BE.2002.VI2626.16033;R5
CTRPNNNTRKSITLTPGRAFYATGDIIGDIRQAHC
>B.SE.-.2282_10_2.19521;R5
CTRPDNNTRKSIHIGPGRAFYTTGGIIGDIRQAHC
>B.AU.-.NDLFC_2.-;R5
CTRPNNNTRTSIPIGPGRAIYATGDIIGNIRQAYC
>B.SE.-.1865_49_2.19519;R5
CTRPNNNTIKSIHIGPGRAFYTTGQIIGDIRQAHC
>B.SE.-.J1228.773;R5
CTRPNNNTRKSIHIGPGRAFYTTGDIIGDIRQAHC
>B.BR.1992.92BR026.660;R5
CTRPNNNTRKSITIGPGRAFYATGEIIGDIRQAHC
>B.BR.1992.92BR024.659;R5
CTRPNNNTRKSIHLGWGRAFYATGEIVGDIRQAHC
>B.NL.1989.H3_20_8F3.28169;R5
CTRPHNNTRRSIHMGPGKTFYATGDIIGDIRQAHC
>B.US.-.7047P_c05.6968;R5
CTRPNNNTRRSIHMGPGSVLYATGEIIGDIRQAHC
>C.MW.1996.S147.6371;R5
CTRPNNNTRKSVRIGPGQTFYATGSIIGDIRQAHC
>C.MW.1996.S077.6387;R5
CTRPGNNTRKSIRIGPGQTFYATNDIIGDIRSAHC
>C.TZ.2001.A125.7083;R5
CVRPGNNTRKSVRIGPGQTFYATGDIIGDIRQAHC
>B.US.-.patient_WC44.-;R5
CTRPNNNTRKGIYIGPGRRFYAARKIIGDIRQAHC
>A1.UG.1998.120FIc01.29457;R5
CTRPNNNTRESIHIGPGQAFYATGEIIGNIRQAHC
>B.US.1999.12008_09_B33.16108;R5
CTRPSNNTRRSINIGPGKAFYATGEIIGNIRQAHC
>B.US.1992.21v16pc1065.23094;R5
CERPGNNTSKGIHIGPGRAFYATVNIIGDIRKAHC
>B.SE.-.LN_4_PBMC.13613;R5
CIRPNNNTRKSIPMGPGRAFYATGDIIGDIRQAHC
>D.UG.1998.98UG57128.3961;R5
CTRPSNNTRKGVHIGPGQAIYSTGQIIGDIRKAHC
>B.AU.-.EDROC_1.-;R5
CIRPNNNTRKSIHVGPGKAFYATGDIIGDIRQAYC
>AG.CM.1999.99CMBD4.3058;R5
CTRPNNNTRKSVRIGPGQTFYATGEVIGDIRQAHC
>B.BE.1995.U11_127_522.16058;R5
CTRPNNNTRKGIHMGPGAVFYATGQIIGDIRKAHC
>C.ZA.1998.TV009.913;R5
CTRPGNNTRQSIRIGPGQTFYATGDIIGDIRQAHC
>B.NL.1990.dp18_e4b.12937;R5
CTRPNNNTRKSITIGPGRAFYTTGQIIGDIRQAYC
>B.BR.1992.92BR004.656;R5
CTRPGNNTRKGIPIGPGGSFYATERIIGDIRQAHC
>B.BE.1995.T0_26_247.16057;R5
CTRPSNNTRKGIHIGPGRAFYATGEIIGNIRQAHC
>C.BW.2003.03BW_4482.-;R5
CTRPANNTRKSVRIGPGQTFYATGAIIGDIRQAHC
>F1.RU.-.RU23.-;R5
CTRPNNNTRKSIHFGPGQAFYATGEIIGDIRKAYC
>-.GH.2002.02GH_NT34.19245;R5
CTRPNNNTRTSVRIGPGQTFYGTGDIIGNIRQAHC
>C.BW.2003.03BW_6063.-;R5
CVRPNNNTRKSMRIGPGQTFYATGEIIGDIRQAHC
>B.AU.-.EDLFC_1.-;R5
CIRPNNNTRKSIHMGPGKAFYATGDMIGDIRQAYC
>C.ZA.1998.TV007.912;R5
CTRPNNNTRRSIRIGPGQAFYATGDIIGDIRQAHC
>C.BR.2003.RS016.-;R5
CTRPNNNTRKSIRIGPGQTFYATRGIIGDIREAHC
>C.TZ.-.TZ5.-;R5
CTRPNNNTRKSIRIGPGQVFYATGDIIGDIRQAHC
>B.NL.1986.ACH490_33a2.13826;R5
CTRPNNNTRKGIHLGPGRAFYATGEIIGNIRQAYC
>B.AU.-.NDRPT_A.-;R5
CTRPNNNTRTSIHMGPGRALYATGDIIGDIRHAYC
>B.GB.1997.CW012.1113;R5
CTRLNNNTRKSIHMGPGRAFFATGEIIGDIRQAHC
>01_AE.CH.1998.PR103pre_01.10827;R5
CIRPFENTRTSVRIGPGQVFYKTGDIIGDIRSAFC
>B.BR.1992.92BR028_8.661;R5
CTRPNNNTRKSIHMGWGRTFYATGEIIGDIRQAHC
>C.ZA.1999.99ZACOT2.12307;R5
CVRPNNNTRKSIRIGPGQTFYATGDIIGNIRQAHC
>B.SE.-.2282_10_6.19521;R5
CTGPNNNTRKSIHIGPGRAFYTTGGIIGDIRQAHC
>C.ZA.1999.99ZASW35.15095;R5
CARPNNNTRTSVRIGPGQAFYATNDIIGKIRQAHC
>C.ZA.1999.99ZASW26.8569;R5
CTRPSNNTRTSVRIGPGQTFFATNDVIGDIRQAHC
>B.US.-.patient_WC52.-;R5
CTRPNNNTSKGIHMGPGKAFYATGKIIGDIRQAHC
>C.ZA.1999.99ZACOT6.12308;R5
CTRPNNNTRRSIRIGPGQTFYATGDIIGDIRQAHC
>A1.SE.1994.SE7535.62;R5
CTRPNNNTRTSVPIGPGKVFYATGEIIGDIRQAHC
>B.CH.1996.PR114pre_05.12947;R5
CTRPNNNTRRGIHIGPGRAFYTTGEIIGDIRQAYC
>B.ZA.1998.TV017.1104;R5
CTRPNNNTRKSIPIGPGRAFYTTGDIIGDIRQAHC
>C.ET.-.E3350.-;R5
CTRPSNNTRKSMRIGPGQTFYATGDIIGDIRQAHC
>B.US.2005.WICU_C1.13496;R5
CTRLSNNTRKGVHLGPGSAMYATGEIIGDIRQAHC
>B.ES.-.603.11185;R5
CIRPNNNTRKSIHIGPGRAFYAAGDIIGDIRQAHC
>C.ZA.2000.TM20_5.27877;R5
CTRPNNNTRTSTRIGPGQAFYATGDIIGDIRQAHC
>B.BR.1992.92BR021_Hpi.8563;R5
CTRPNNNTRKSIHMGWGRAFYATGDIIGDIRQAHC
>B.SE.-.J10273.774;R5
CTRPNNNTRKSINMGQGRAWYTTGQIIGDIRQAHC
>C.ZA.2000.00ZATM24.12324;R5
CTRPGNNTRKSVRIGPGQTFFATGDIIGNIRLAHC
>02_AG.GH.1997.97GHAG1.24045;R5
CTRPNNNTRKSVRIGPGQTFYATGDIIGDIRQAHC
>B.NL.1985.ACH490_30rod1.13826;R5
CTRPNNNTRKGIHLGPGRAFYATGGIVGDIRQAHC
>C.ZA.1998.ZA_Du123.23589;R5
CIRPNNNTRKSIRIGPGQTFYATNDIIGDIRQAHC
>B.NL.1985.H2_5_12E1.28170;R5
CTRPNNNTRKSIHIGPGRAFYTTGEIIGEIRQAHC
>B.BE.1994.H0_05_230.16051;R5
CTRPNNNTGKSISIGPGRAFYTTGEIIGEIRQAYC
>C.ET.2002.02ET_14.10755;R5
CTRPNNNTRRSIRIGPGQTFYATGEIIGDIRQAHC
>B.US.-.patient_WC8.-;R5
CTRPNNNTRQGINIGPGRAFYTTGEVIGDIRQAHC
>B.BE.2002.VI2673.16037;R5
CTRPNNNTRRSITIGPGRAFYATGDIIGDIRQAHC
>B.NL.1985.ACH0039_18a9.117;R5
CTRPNNNTRRSISIGPGRAFYTTGEIIGNIRQAHC
>B.CH.1998.PR119pre_02.10831;R5
CTRPSNNTRKSIPIGPGRAFYATGEIIGDIRQAHC
>C.MW.1996.S080.6370;R5
CVRPNNNTRRSVRIGPGQTFYATGDIIGDIRQAHC
>B.CH.1997.PR127pre_11.10835;R5
CTRPNNNTRRSIHMGPGRAFYTTGEIVGDIRQAYC
>B.US.-.Pat1_5_4.11100;R5
CTRPNNNTRKSIHIGPGRAFYTTGEIIGDIKQAHC
>BF1.BR.1990.BZ162A.2970;R5
CTRPNNNTRKSIHIGPGRALYATGDIIGDIRKAHC
>B.US.-.patient_WCM19.-;R5
CTRPSNNTRRGIHIGPGRAFYATGEIIGDIRQAHC
>B.US.2001.APV_13.24058;R5
CTRPSNNTRKGIHIGPGRAFYTTGDIIGDIRQAHC
>C.MW.1996.S116.6368;R5
CIRPGNNTRKGMRIGPGQTFYATGDIIGDIRQAHC
>B.US.-.Pat1_5_8.11100;R5
CTRPSNNTRKSIPIGPGRAFYATGEITGDIRQAHC
>B.CH.-.NAB08_pre_cl_11_1.23092;R5
CTRPNNNTRRSISIGPGRAFYATGEVIGDIRQAHC
>B.BE.1999.T49_24_434.16057;R5
CIRPNNNTRKGIHIGPGRAFYATGATIGNIRQARC
>B.SE.-.624_2_8.24081;R5
CTRPNNNTRKSIHIGPGRAFYATGDIVGDIRQAHC
>B.US.2002.APV_16.24061;R5
CTRPGNNTRKSIHIAPGRAFYATGDIIGDIRQAHC
>C.ZA.1997.97ZAPET60.12310;R5
CTRPNNNTRKSIRIGPGQAFYATNDIIGDIRQAHC
>C.ZA.2002.02ZARP6.12315;R5
CTRPGNNTRKSVRIGPGQTFYATGEIIGDIRRAHC
>B.US.1985.Bal.323;R5
CTRPNNNTRKSIHIGPGRALYTTGKIIGDIRQAHC
>G.CM.1999.99CMLB6.3070;R5
CTRPNNNTRKSITLGPGQAFYATGAIIGNIRQAHC
>C.ZA.1999.DU172.2847;R5
CTRPSNNTRKSVRIGPGQTFFATGDIIGDIRQAHC
>01_AE.TH.1992.92TH022_1gER.649;R5
CTRPSNNTRTSITIGPGQVFYRTGDIIGDIRRAYC
>B.US.-.7047C_c35.6968;R5
CTRPNNNTRKSIHMGPGSVWYATGEIIGDIRQAHC
>B.SE.-.1865_55_8.19519;R5
CTRPNNNTVKSIHIGPGRAFYTTGQIIGNIRQAHC
>C.BW.2003.03BW_1054.-;R5
CTRPGNNTRKSIRIGPGQAFYATGDIIGDIRKAHC
>A1.UG.1998.120MPC12.29462;R5
CTRPGNNTRKGIHIGPGQAFYATGAIIGDIRQAHC
>C.MW.1996.S174.6349;R5
CVRPNNNTRKSVRIGPGQTFYATGDIIGDIRQAHC
>A.RW.1988.LSP4.-;R5
CTRPNNNTRTSVHIGPGQAFYATGDIIGDIRQAHC
>C.ZA.1998.TV018.914;R5
CTRPNNNTRRSMRIRPGQTFYATGEIIGDIRQAYC
>B.CH.1997.PR124pre_02.10834;R5
CIRPNNNTRKSINIGPGRAFYATGDIIGDIRQAHC
>B.US.2000.PRB958_06_TB1.27231;R5
CTRPNNNTRKGIHIGPGKTLYATGEIIGDIRQAHC
>B.US.1998.9020_20_TB1.27225;R5
CSRPNNNTRRSIHIGPGRAFYATGDITGDIRKAHC
>B.US.1998.1056_10_TA11.10048;R5
CTRPGNNTRKSITIGPGRAFYATGDIIGDIRQAHC
>01_AE.CH.1998.PR103pre_03.10827;R5
CIRPFENTRTSVRIGPGQVFYKTGDIIGDTRSAYC
>B.BE.1995.I10_25_300.16052;R5
CTRPNNNTRKSIPIGPGSAFYATGEIIGDIRQAHC
>01_AE.JP.1996.NH2_II_B16.715;R5
CTRPSNNTRTSVTIGPGQVWYRTGDIIGDIRQAYC
>B.US.-.Pat1_5_2.11100;R5
CTRPSNNTRKSIPMGPGKAFYATGDITGDIRKAHC
>B.TH.1996.96TH_NP1538.9687;R5
CTRPNNNTRKSIQLGPGRAWYTTGQIIGDIRQAHC
>B.SE.-.2282_24_5.19521;R5
CTRPNNNTRKSIHIGPGRAFYTTGGIIGDIRQAHC
>A1.UG.1997.368MPc07.29453;R5
CTRPNNNTRKGVHIGPGQAFFATGDIIGDIRQAYC
>B.SE.-.5714_1_1.24084;R5
CTRPNNNTRKGIHIGPGRAFYATGDIIGDIRQAHC
>C.MW.1996.S158.14724;R5
CTRPNNNTRQSMRIGPGQTFYATGDIIGNIRQAHC
>C.BW.2003.03BW_6270.-;R5
CTRPGNNTRKGIGIGPGQTFYAPRGIIGDIRQAHC
>B.NL.1984.ACH490_23roB2.13826;R5
CTRPNNNTRKSIHLGPGRAFFTTGEIIGNIRQAYC
>A1.CM.2000.00CMNYU340.1982;R5
CVRPNNNTRKSVRIGPGQAFYATGDIIGDIRKAYC
>01_AE.TH.1992.005.664;R5
CTRPSNNTRTSIPIGPGQVFYRTGDIIGDIRKAYC
>C.ZA.2002.02ZARP4.12314;R5
CTRPNNNTRKSIRIGPGQTFYATNEIIGDIRQAHC
>B.BE.1994.U0_122_517.16058;R5
CTRPNNNTRKGIHMGPGKVFYATGQIIGDIRQAHC
>B.NL.1996.H4_137_2G1.28172;R5
CTRPNNNTRKSIHIGPGRAFYATGEIVGNIRQAHC
>B.US.-.Pat1_4_6.11100;R5
CTRPNNNTRKSIHIGPGRAFYTTGEIIGNIRQAHC
>C.ZA.1998.98ZA502.4004;R5
CTRPHNNTRKSVRIGPGQAFYATGDIIGNIRQAHC
>B.SE.-.J5404.774;R5
CTRPNNNTRKSINMGPGRAWYTTGQIIGDIRQAHC
>B.US.1997.9015_07_A1.23543;R5
CTRPGNNTRKSIHIAPGRAFYTTGDIIGDIRQAHC
>B.US.1996.62615_03_p4.27223;R5
CTRPNNNTRKSIHIGPGGAFYAAGGIIGNIRQAHC
>A1.TZ.-.TZ13.-;R5
CIRPNNNTRKSVRIGPGQAFYATGDIIGDIRQAHC
>11_cpx.CM.2001.01CMNYU5346.5163;R5
CTRPNNNTRKSIRIGPGQALYATGAIIGNIRQAHC
>C.ZA.1998.TV008A.13901;R5
CTRPNNNTRKSIRIGPGQTFFATNDIIGDIRQAYC
>AC.ET.1991.E3099.699;R5
CTRPNNNTKKSMRIGPGQTFYATGDIIGDIRQAHC
>A1.UG.1998.120MPC10.29462;R5
CTRPGNNTRKSIHIGPGQAFYATGAIIGDIRQAHC
>B.NL.1990.H5_25_7H6.28171;R5
CTRPNNNTRRSIHIGPGRAFYATGDIIGNIRQAHC
>C.BR.1992.BR025-a.586;R5
CTRPNNNTRKSIRIGPGQAFYATGEIIGDIRQAHC
>A.RW.1992.92RW016_A.632;R5
CIRPNNNTRKSVPIGPGRAFYATGDIIGNIRQAHC
>B.US.-.patient_WCM4.-;R5
CTRPNNNTRRSINIGPGRAFYTTGEIIGDIRQAHC
>B.BE.1996.Q22_28_344.16055;R5
CTRSNNNTRKGIHMGPGRAFYATGNIIGDIRQAYC
>B.BE.1989.VI318.16043;R5
CTRPNNNTRRSINIGPGRAFYATGEIIGDIRQAYC
>B.BE.1996.I22_10_287.16052;R5
CTRPNNNTRRGIHIAPGSAFYATGEIIGDIRQAHC
>C.ZA.2000.00ZATM22.12326;R5
CIRPGNNTSKSIRIGPGQTFYATGDVIGNIRQAHC
>G.CM.2000.00CMNYU786.14494;R5
CTRPGNNTRKGIGIGPGQMFYATGSITGDIRQAHC
>B.US.-.7047P_c03.6968;R5
CTRPNNNTRKSIHMGPGSVLYATGEIIGDIRQAHC
>B.US.2000.RHPA.23540;R5
CTRHNNNTRKSINIGPGRAFYATGKIIGDIRQAHC
>G.CM.1999.99CM_MP1287.20503;R5
CIRPGNNTRKSIRIGPGQAFFATGAIIGNIRQAHC
>B.BR.1992.92BR021_Gpi.8563;R5
CTRPNNNTRKGIHMGWGRAFYATGEIIGNIRQAHC
>B.NL.1991.H3_28_5B12.28169;R5
CTRYNNNTRRSIHMGPGRTFYATGDIIGDIRQAQC
>A.CM.1999.99CMLB26.3062;R5
CIRPNNNTRKGIHIGPGQAFYARGDIIGNIRHAFC
>B.CH.1996.PR114pre_01.12947;R5
CTRPGNNTRRGIHIGPGRAFYTTGEIIGDIRQAHC
>B.CH.1997.PR127pre_13.10835;R5
CTRPSNNTRKSIHMGPGRAFYTTGEIIGDIRQTHC
>A.UG.1992.92UG031_7.646;R5
CIRPNNNTRKSVRIGPGQAFYATGDIIGNIRQAHC
>01_AE.CH.1998.PR103pre_16.10827;R5
CTRPCNNTRTSVRIGPGQVFYKTGDIIGDIRSAYC
>C.ZA.2000.00ZATM28.12334;R5
CIRPQNNTVKSVRIGPGQTFYTTGQVVGDIRKAHC
>B.NL.1997.H3_110_8D3.28169;R5
CTRLNNNTRKSITFGPGRAFYATGDIIGNIRQAQC
>H.CM.2001.01CMNYU5821.5152;R5
CTRPNNNTRTGVHIGPGRAFYATGDIIGDIRQAHC
>B.US.-.7069C_c07.6996;R5
CTRPNNNTRKSIHMGPGRAMYATGDIIGDIRQAHC
>B.TH.1992.92TH014C_1gER.42;R5
CTRPNNNTRKSIHLGPGRAWYTTGQIIGDIRQAHC
>C.MW.1996.S148.14719;R5
CTRPINNTRWSVRIGPGQTFYATGDIIGDIRQAHC
>B.US.-.patient_WC43.-;R5
CTRPNNNTRKAIHLGPGRAFYTTGGIIGDIRQAHC
>02A.CM.1997.97CM_MP570.11172;R5
CIRPNNNTRESVRIGPGQTFYATGEIIGDIRQAHC
>C.ZA.2000.00ZATM26.12330;R5
CIRPGNNTRRSVRIGPGQTFFATGDIIGDIRQAHC
>B.US.1998.1058_11_B11.13508;R5
CIRPNNNTRKRITMGPGKVYYTTGQIIGDIRQAHC
>B.US.1992.21v17px298.23094;R5
CERPGNNTSKGIHIGPGRAFYATENIVGDIRKAHC
>B.NL.1991.H3_28_5B10.28169;R5
CTRPHNNTRKSIHLGPGRAFYATGDVIGNIRQAHC
>B.US.-.patient_WCM26.-;R5
CTRPNNNTRKSIPMGPGRAFYTTGEIIGDIRQAHC
>C.MW.1996.S036.6356;R5
CTRPGNNTRKSVRIGPGQTFYATGEIIGDIRQAHC
>B.NL.1987.H1_15_3A7.28173;R5
CTRPNNNTRKSIHIGPGRAFYATGEIIGDIRQAYC
>B.CH.1997.PR101pre_01.10826;R5
CIRPHNNTRKSIPIGPGRAFYTTGEIIGDIRQAHC
>B.BE.1996.R21_01_465.16056;R5
CTRPNNNTRRSISLGPGRAYYATGDIIGNIRQAHC
>B.SE.-.J624.24081;R5
CTRPNNNTRKSIHIGPGRALYATGDIVGDIRQAHC
>C.MW.1996.C109.6352;R5
CTRPNNNTRKSIRIGPGQTFYATGVIIGDIRQAHC
>B.GB.-.UK1BR_30.13898;R5
CSRPNNNTRKSIPMGPGKAFYATGDIIGDIRQAHC
>A.RW.1992.92RW024_B.13873;R5
CTRPNNNTRTSVRIGPGQTFYATGDIIGDIRRAYC
>B.BE.-.VI943_3.21143;R5
CTRPSNNTRKGIHIGPGRAFYATGEIIGDIRQAHC
>02_AG.CM.2001.01CM_1475MV.9934;R5
CARTGNNTRTSIRIGPGQAFFATGEVIRDIRLAYC
>B.US.-.Pat1_8_8.11100;R5
CTRPSNNTRKSIHIGPGRAFYTTGEIIGDIRQAHC
>C.ZA.1999.DU422.2479;R5
CTRPNNNTRKSVRIGPGQTFYATGEIIGDIREAHC
>A1.KE.1994.Q842-d16.1121;R5
CTRLNNNTRKSIHIGPGQAFYTTGDIIGDIRQAHC
>C.BW.2003.03BW_1103.-;R5
CIRPGNNTRKSVRIGPGQAFYATGDIIGDIRKAHC
>A.CM.1997.97CM_MP582.20529;R5
CTRPNNNTRKSVHIAPGQAFYATGAIIGDIRRAYC
>B.BE.1995.H10_08_242.16051;R5
CTRPSNNTRKSIHIGPGRAFYTTGEIIGNIRQAHC
>B.US.-.patient_WC51.-;R5
CTRPNNHTRKRMTLGPGRVYYTTGEIVGDIRQAHC
>G.UG.1992.JWF-JW3-975.13799;R5
CTRPNNNTRKSINLGPGQAIYATGAIIGDIRQAHC
>C.ZA.1999.99ZASW22.8567;R5
CTRPSNNTRKSIRIGPGQAFYATNEIIGDIRQAHC
>C.MW.1996.S103.6359;R5
CTRPYNNTRKSMRIGPGQTFYATGDIIGDIRQAHC
>B.AU.-.NDRF.-;R5
CTRPSNNTRKSIHIGPGRAFYTTGAIIGDIRQAHC
>01_AE.TH.1990.TN235.19931;R5
CTRPSNNTRTSIPIGPGQAFYRTGDIIGDIRKAYC
>B.NL.1989.H3_20_8A9.28169;R5
CTRPHNNTRRSIHLGPGKTFYATGDIIGNIRQAHC
>B.IT.1994.child_B306_month_9_clone_14.27804;R5
CIRPNNNTRKSIPMGPGKAFYATGSIIGNIRQAHC
>B.US.1998.AC10.10153;R5
CIRPNNNTRKGIHIGPGRAFYTTGDIIGDIRQAHC
>B.US.1992.92US657_1.4474;R5
CTRPNNNTRKGIHIGPGRAFYTTGEVIGNIRQAHC
>B.NL.1989.H3_20_8C12.28169;R5
CIRPNNNTRKSIHLGPGRAFYATGDIIGDIRQAHC
>C.MW.1996.S134.6380;R5
CTRPNNNTRRSYGIGPGQAFRATTNIIGDIRKAHC
>B.US.2001.REJO.27174;R5
CTRPNNNTRKSIHIAPGRAFYATGEIIGDIRKAYC
>B.NL.1988.ACH171_29roH8.711;R5
CTRPNNNTRKGIHIGPGRAFYTTGDIIGDIRQAHC
>B.US.1994.6101.4633;R5
CTRPNNNTRKSIHMGPGAAFYARGEVIGDIRQAHC
>C.MW.1996.C018.14723;R5
CTRPNNNTRKSVRIGPGQAFYATDGIIGDIRQAHC
>C.ZA.2001.01PB15ZA.14618;R5
CTRPGNNTRKSVRIGPGQTFYATGAIIGDIRQAHC
>C.MW.1993.93MW_965.13798;R5
CTRPNNNTRKSVRIGPGQTFYATGAIIGDIRQAHC
>B.BE.1995.R0_12_448.16056;R5
CTRPNNNTRRSITLGPGRAYYATGDIIGDIRQAHC
>C.IN.1993.93IN101.14294;R5
CTRPNNNTRKSIRIGPGQTFYATGDIIGDIRQAHC
>C.MW.1996.S005.6353;R5
CTRPNNNTRKSIRIGPGQTFFATNAIIGDIRQAHC
>B.US.2003.APV_19.24065;R5
CTRPNNNTRKGIHIGPGRAFYATGEIIGNIRQAYC
>B.NL.1985.ACH0039_18e11.117;R5
CTRPNNNTRKSISIGPGRAFYTTGEIIGNIRQAHC
>B.AU.-.EDLOC_4.-;R5
CIRPNNNTRKSIHIGPGKAFYATGDIIGDIRQAYC
>B.US.1998.9021_14_B2.16102;R5
CTRPGNNTRKSIHIAPGRTFYATGEIIGDIRRAHC
>C.MW.1996.S040.6384;R5
CTRPNNNTRKSIRIGPGQAFYATNAIIGNIRQAHC
>B.NL.1990.ACH171_41roe2.711;R5
CTRPGNNTRKGIHIGPGRAFYTTGQIIGDIRQAHC
>B.CH.1997.PR115pre_12.10829;R5
CTRPNNNTRKSISMGPGRAFYATGAIIGDIRQAHC
>C.MW.1996.C012.14721;R5
CTRPGNNTRRSVRIGPGQAFYATGEIIGNIRRAHC
>B.US.1992.21v16pc1064.23094;R5
CGRPGNNTSKGIHMGPGRAFYATENIIGDIRKAHC
>B.US.1985.BAL.323;R5
CTRPNNNTRKSINIGPGRALYTTGEIIGDIRQAHC
>B.NL.1987.H2_12_C12.28170;R5
CTRPNNNTRKGIHIGPGRAFYTTGEIIGDIRQAHC
>C.ZA.2000.00ZADu422_May_00.2479;R5
CTRPNNNTRKSIRIGPGQTFYATGDIIGNIREAHC
>A.KE.1999.99KE_KNH1088.4242;R5
CTRPNNNTRKGIHIGPGQAFYATGEIIGDIRRAHC
>C.MW.1996.S002.5339;R5
CTRPNNNTRKSIRIGPGQTFYANNAIIGNIRQAHC
>C.BR.2003.RS002.-;R5
CTRPNNNTRKSIRIGPGRTFYATGDIIGNIRKAYC
>C.ZA.1998.DU151-e3.2483;R5
CTRPNNNTRKSIRIGPGQTFYATGEIIGNIREAHC
>AG.CM.1999.99CMLB31.3075;R5
CTRPNNNTRTSVRIGPGQTFYATGAIIGDIRKAYC
>B.SE.-.2242_64_4.19520;R5
CTRPNNNTRKGIHIGPGSAFYTTGAIIGNIRQAHC
>C.ZA.1999.99ZATM7.12320;R5
CTRPNNNTRRSMRIGPGQAFYATGDIIGDIRQAHC
