# Supplementary material for: SeqFeatR for the Discovery of Feature-Sequence Associations
Source: PLoS One. 2016 Jan 5;11(1):e0146409. doi: 10.1371/journal.pone.0146409 (PMC4701496; doi:10.1371/journal.pone.0146409)
Supplement: S2 Alignment — Alignment of RNA sequences of small ribosomal subunit sequences: 9 from Chlamydomonas applanata, 10 from Chlamydomonas reinhardtii. S3 Fig was generated by SeqFeatR with this input. Note again that the last element of the FASTA header stands for the feature, here: RH for reinhardtii and AP for applanata. (FA) [file pone.0146409.s005.fa]

>JN863299.1.1762 Chlamydomonas reinhardtii;RH
-----------------GUAGUCAUAUGCUUGUCUCAAAGAUUAAGCCAUGCAUGUCUAA
GUAUAAACUGC-UUAUACUGUGAAACUGCGAAUGGCUCAUUAAAUCAGUUAUAGUUUAUU
UGAUGGUACCUACUACUCGGAUAACCGUAGUAAUUCUAGAGCUAAUACGUGCGCACAACC
CGACUUCUGGAAGGGUCGUAUUU-AUUAGAUAAAAGGCCAGCCGGGCUCUGCCCGACCUG
CGGUGAAUCAUGAUAACUUCACGAAUCGUAUGGGCUCGUCCCGACGAUGUUUCAUUCAAA
UUUCUGCCCUAUCAACUUUCGAUGGUAGGAUAGAGGCCUACCAUGGUGGUAACGGGUGAC
GGAGGAUUAGGGUUCGAUUCCGGAGAGGGAGCCUGAGAGAUGGCUACCACAUCCAAGGAA
GGCAGCAGGCGCGCAAAUUACCCAAUCCCGACACGGGGAGGUAGUGACAAUAAAUAACAA
UACCGGGCGCUUCGCGUCUGGUAAUUGGAAUGAGUACAAUCUAAAUCCCUUAACGAGGAU
CCAUUGGAGGGCAAGUCUGGUGCCAGCAGCCGCGGUAAUUCCAGCUCCAAUAGCGUAUAU
UUAAGUUGUUGCAGUUAAAAAGCUCGUAGUUGGAUUUCGGGU-GGGGUGGUGCGGUCCGC
CUCUGGUGUGCACUGCUCUGCUCCACCUUCCUGCCGGGGACGGGCUCCUGGGCUUCACUG
UCUGGGACUCGGAGUCGGCGAGGUUACUUUGAGUAAAUUAGAGUGUUCAAAGCAGGCCUA
CGCUCUGAAUACAUUAGCAUGGAAUAACACGAUAGGACUCUGGCCUAUC-UGUUGGUCUG
UGGGACCGGAGUAAUGAUUAAGAGGGGUAGUCGGGGGCAUUCGUAUUCCGUUGUCAGAGG
UGAAAUUCUUGGAUUUACGGAAGACGAACAUCUGCGAAAGCAUUUGCCAAGGAUACUUUC
AUUGAUCAAGAACGAAAGUUGGGGGCUCGAAGACGAUUAGAUACCGUCGUAGUCUCAACC
AUAAACGAUGCCGACUAGGGAUUGGCAGAUGUUCUUUUGAUGACUCUGCCAGCACCUUAU
GAGAAAUCAAAGUUUUUGGGUUCCGGGGGGAGUAUGGUCGCAAGGCUGAAACUUAAAGGA
AUUGACGGAAGGGCACCACCAGGCGUGGAGCCUGCGGCUUAAUUUGACUCAACACGGGGA
AACUUACCAGGUCCAGACACGGGAAGGAUUGACAGAUUGAGAGCUCUUUCUUGAUUCUGU
GGGUGGUGGUGCAUGGCCGUUCUUAGUUGGUGGGUUGCCUUGUCAGGUUGAUUCCGGUAA
CGAACGAGACCUCAGCCUGCUAAAUAGUCAGCAUCGC-ACCUGCGGUGCGCCGACUUCUU
AGAGGGACUAUUGGCGUUUAGCCAAUGGAAGUAUGAGGCGAUAACAGGUCUGUGAUGCCC
UUAGAUGUUCUGGGCCGCACGCGCGCUACACUGACGCGACCAACGAGCCUAUCCUUGGCC
GAGAGGCCCGGGUAAUCUUGUAAACCGCGUCGUGAUGGGGAUAGAUUAUUGCAAUUAUUA
GUCUUCAACGAGGAAUGCCUAGUAAGCGCGAGUCAUCAGCUCGCGUUGACUACGUCCCUG
CCCUUUGUACACACCGCCCGUCGCUCCUACCGAUUGGGUGUGCUGGUGAAGUGUUCGGAU
UGAGCUUGGCUGG-GGCAACCUGG-CCUUGCUUGAGAAGUUCAUUAAACCCUCCCACCUA
GAGGAAGGAGAAGUCGUAACAAGGUUUCCGUAGGUGAACCUGCGGA--
>AY665726.1.1693 Chlamydomonas reinhardtii;RH
----------------------------------------AUUAAGCCAUGCAUGUCUAA
GUAUAAACUGC-UUAUACUGUGAAACUGCGAAUGGCUCAUUAAAUCAGUUAUAGUUUAUU
UGAUGGUACCUACUACUCGGAUAACCGUAGUAAUUCUAGAGCUAAUACGUGCGCACAACC
CGACUUCUGGAAGGGUCGUAUUU-AUUAGAUAAAAGGCCAGCCGGGCUCUGCCCGACCUG
CGGUGAAUCAUGAUAACUUCACGAAUCGUAUGGGCUCGUCCCGACGAUGUUUCAUUCAAA
UUUCUGCCCUAUCAACUUUCGAUGGUAGGAUAGAGGCCUACCAUGGUGGUAACGGGUGAC
GGAGGAUUAGGGUUCGAUUCCGGAGAGGGAGCCUGAGAGAUGGCUACCACAUCCAAGGAA
GGCAGCAGGCGCGCAAAUUACCCAAUCCCGACACGGGGAGGUAGUGACAAUAAAUAACAA
UACCGGGCGCUUCGCGUCUGGUAAUUGGAAUGAGUACAAUCUAAAUCCCUUAACGAGGAU
CCAUUGGAGGGCAAGUCUGGUGCCAGCAGCCGCGGUAAUUCCAGCUCCAAUAGCGUAUAU
UUAAGUUGUUGCAGUUAAAAAGCUCGUAGUUGGAUUUCGGGU-GGGGUGGUGCGGUCCGC
CUCUGGUGUGCACUGCUCUGCUCCACCUUCCUGCCGGGGACGGGCUCCUGGGCUUCACUG
UCUGGGACUCGGAGUCGGCGAGGUUACUUUGAGUAAAUUAGAGUGUUCAAAGCAGGCCUA
CGCUCUGAAUACAUUAGCAUGGAAUAACACGAUAGGACUCUGGCCUAUC-UGUUGGUCUG
UGGGACCGGAGUAAUGAUUAAGAGGGGUAGUCGGGGGCAUUCGUAUUCCGUUGUCAGAGG
UGAAAUUCUUGGAUUUACGGAAGACGAACAUCUGCGAAAGCAUUUGCCAAGGAUACUUUC
AUUGAUCAAGAACGAAAGUUGGGGGCUCGAAGACGAUUAGAUACCGUCGUAGUCUCAACC
AUAAACGAUGCCGACUAGGGAUUGGCAGAUGUUCUUUUGAUGACUCUGCCAGCACCUUAU
GAGAAAUCAAAGUUUUUGGGUUCCGGGGGGAGUAUGGUCGCAAGGCUGAAACUUAAAGGA
AUUGACGGAAGGGCACCACCAGGCGUGGAGCCUGCGGCUUAAUUUGACUCAACACGGGGA
AACUUACCAGGUCCAGACACGGGAAGGAUUGACAGAUUGAGAGCUCUUUCUUGAUUCUGU
GGGUGGUGGUGCAUGGCCGUUCUUAGUUGGUGGGUUGCCUUGUCAGGUUGAUUCCGGUAA
CGAACGAGACCUCAGCCUGCUAAAUAGUCAGCAUCGC-ACCUGCGGUGCGCCGACUUCUU
AGAGGGACUAUUGGCGUUUAGCCAAUGGAAGUAUGAGGCGAUAACAGGUCUGUGAUGCCC
UUAGAUGUUCUGGGCCGCACGCGCGCUACACUGACGCGACCAACGAGCCUAUCCUUGGCC
GAGAGGCCCGGGUAAUCUUGUAAACCGCGUCGUGAUGGGGAUAGAUUAUUGCAAUUAUUA
GUCUUCAACGAGGAAUGCCUAGUAAGCGCGAGUCAUCAGCUCGCGUUGAUUACGUCCCUG
CCCUUUGUACACACCGCCCGUCGCUCCUACCGAUUGGGUGUGCUGGUGAAGUGUUCGGAU
UGAGCUUGGCUGG-GGCAACCUGG-CCUUGCUUGAGAAGUUCAUUAAACCCUCCCACCUA
------------------------------------------------
>M32703.1.1791 Chlamydomonas reinhardtii;RH
CCUGGUUGAUCCUGCCAGUAGUCAUAUGCUUGUCUCAAAGAUUAAGCCAUGCAUGUCUAA
GUAUAAACUGC-UUAUACUGUGAAACUGCGAAUGGCUCAUUAAAUCAGUUAUAGUUUAUU
UGAUGGUACCUACUACUCGGAUAACCGUAGUAAUUCUAGAGCUAAUACGUGCGCACAACC
CGACUUCUGGAAGGGUCGUAUUU-AUUAGAUAAAAGGCCAGCCGGGCUCUGCCCGACCUG
CGGUGAAUCAUGAUAACUUCACGAAUCGUAUGGGCUCGUCCCGACGAUGUUUCAUUCAAA
UUUCUGCCCUAUCAACUUUCGAUGGUAGGAUAGAGGCCUACCAUGGUGGUAACGGGUGAC
GGAGGAUUAGGGUUCGAUUCCGGAGAGGGAGCCUGAGAGAUGGCUACCACAUCCAAGGAA
GGCAGCAGGCGCGCAAAUUACCCAAUCCCGACACGGGGAGGUAGUGACAAUAAAUAACAA
UACCGGGCGCUUCGCGUCUGGUAAUUGGAAUGAGUACAAUCUAAAUCCCUUAACGAGGAU
CCAUUGGAGGGCAAGUCUGGUGCCAGCAGCCGCGGUAAUUCCAGCUCCAAUAGCGUAUAU
UUAAGUUGUUGCAGUUAAAAAGCUCGUAGUUGGAUUUCGGGU-GGGGUGGUGCGGUCCGC
CUCUGGUGUGCACUGCUCUGCUCCACCUUCCUGCCGGGGACGGGCUCCUGGGCUUCACUG
UCUGGGACUCGGAGUCGGCGAGGUUACUUUGAGUAAAUUAGAGUGUUCAAAGCAGGCCUA
CGCUCUGAAUACAUUAGCAUGGAAUAACACGAUAGGACUCUGGCCUAUC-UGUUGGUCUG
UGGGACCGGAGUAAUGAUUAAGAGGGGUAGUCGGGGGCAUUCGUAUUCCGUUGUCAGAGG
UGAAAUUCUUGGAUUUACGGAAGACGAACAUCUGCGAAAGCAUUUGCCAAGGAUACUUUC
AUUGAUCAAGAACGAAAGUUGGGGGCUCGAAGACGAUUAGAUACCGUCGUAGUCUCAACC
AUAAACGAUGCCGACUAGGGAUUGGCAGAUGUUCUUUUGAUGACUCUGCCAGCACCUUAU
GAGAAAUCAAAGUUUUUGGGUUCCGGGGGGAGUAUGGUCGCAAGGCUGAAACUUAAAGGA
AUUGACGGAAGGGCACCACCAGGCGUGGAGCCUGCGGCUUAAUUUGACUCAACACGGGGA
AACUUACCAGGUCCAGACACGGGAAGGAUUGACAGAUUGAGAGCUCUUUCUUGAUUCUGU
GGGUGGUGGUGCAUGGCCGUUCUUAGUUGGUGGGUUGCCUUGUCAGGUUGAUUCCGGUAA
CGAACGAGACCUCAGCCUGCUAAAUAGUCAGCAUCGC-ACCUGCGGUGCGCCGACUUCUU
AGAGGGACUAUUGGCGUUUAGCCAAUGGAAGUAUGAGGCGAUAACAGGUCUGUGAUGCCC
UUAGAUGUUCUGGGCCGCACGCGCGCUACACUGACGCGACCAACGAGCCUAUCCUUGGCC
GAGAGGCCCGGGUAAUCUUGUAAACCGCGUCGUGAUGGGGAUAGAUUAUUGCAAUUAUUA
GUCUUCAACGAGGAAUGCCUAGUAAGCGCGAGUCAUCAGCUCGCGUUGAUUACGUCCCUG
CCCUUUGUACACACCGCCCGUCGCUCCUACCGAUUGGGUGUGCUGGUGAAGUGUUCGGAU
UGAGCUUGGCUGG-GGCAACCUGG-CCUUGCUUGAGAAGUUCAUUAAACCCUCCCACCUA
GAGGAAGGAGAAGUCGUAACAAGGUUUCCGUAGGUGAACCUGCGGAAG
>AB701551.1.1636 Chlamydomonas reinhardtii;RH
------------------------------------------------------------
--------------------------------------AAUAUAUCAGUUAUAGUUUAUU
UGAUGGUACCUACUACUCGGAUAACCGUAGUAAUUCUAGAGCUAAUACGUGCGCACAACC
CGACUUCUGGAAGGGUCGUAUUU-AUUAGAUAAAAGGCCAGCCGGGCUCUGCCCGACCUG
CGGUGAAUCAUGAUAACUUCACGAAUCGUAUGGGCUCGUCCCGACGAUGUUUCAUUCAAA
UUUCUGCCCUAUCAACUUUCGAUGGUAGGAUAGAGGCCUACCAUGGUGGUAACGGGUGAC
GGAGGAUUAGGGUUCGAUUCCGGAGAGGGAGCCUGAGAGAUGGCUACCACAUCCAAGGAA
GGCAGCAGGCGCGCAAAUUACCCAAUCCCGACACGGGGAGGUAGUGACAAUAAAUAACAA
UACCGGGCGCUUCGCGUCUGGUAAUUGGAAUGAGUACAAUCUAAAUCCCUUAACGAGGAU
CCAUUGGAGGGCAAGUCUGGUGCCAGCAGCCGCGGUAAUUCCAGCUCCAAUAGCGUAUAU
UUAAGUUGUUGCAGUUAAAAAGCUCGUAGUUGGAUUUCGGGU-GGGGUGGUGCGGUCCGC
CUCUGGUGUGCACUGCUCUGCUCCACCUUCCUGCCGGGGACGGGCUCCUGGGCUUCACUG
UCUGGGACUCGGAGUCGGCGAGGUUACUUUGAGUAAAUUAGAGUGUUCAAAGCAGGCCUA
CGCUCUGAAUACAUUAGCAUGGAAUAACACGAUAGGACUCUGGCCUAUC-UGUUGGUCUG
UGGGACCGGAGUAAUGAUUAAGAGGGGUAGUCGGGGGCAUUCGUAUUCCGUUGUCAGAGG
UGAAAUUCUUGGAUUUACGGAAGACGAACAUCUGCGAAAGCAUUUGCCAAGGAUACUUUC
AUUGAUCAAGAACGAAAGUUGGGGGCUCGAAGACGAUUAGAUACCGUCGUAGUCUCAACC
AUAAACGAUGCCGACUAGGGAUUGGCAGAUGUUCUUUUGAUGACUCUGCCAGCACCUUAU
GAGAAAUCAAAGUUUUUGGGUUCCGGGGGGAGUAUGGUCGCAAGGCUGAAACUUAAAGGA
AUUGACGGAAGGGCACCACCAGGCGUGGAGCCUGCGGCUUAAUUUGACUCAACACGGGGA
AACUUACCAGGUCCAGACACGGGAAGGAUUGACAGAUUGAGAGCUCUUUCUUGAUUCUGU
GGGUGGUGGUGCAUGGCCGUUCUUAGUUGGUGGGUUGCCUUGUCAGGUUGAUUCCGGUAA
CGAACGAGACCUCAGCCUGCUAAAUAGUCAGCAUCGC-ACCUGCGGUGCGCCGACUUCUU
AGAGGGACUAUUGGCGUUUAGCCAAUGGAAGUAUGAGGCGAUAACAGGUCUGUGAUGCCC
UUAGAUGUUCUGGGCCGCACGCGCGCUACACUGACGCGACCAACGAGCCUAUCCUUGGCC
GAGAGGCCCGGGUAAUCUUGUAAACCGCGUCGUGAUGGGGAUAGAUUAUUGCAAUUAUUA
GUCUUCAACGAGGAAUGCCUAGUAAGCGCGAGUCAUCAGCUCGCGUUGAUUACGUCCCUG
CCCUUUGUACACACCGCCCGUCGCUCCUACCGAUUGGGUGUGCUGGUGAAGUGUUCGGAU
UGAGCUUGGCUGG-GGCAACCUGG-CCUUGCUUGAGAAGUUCAUUAAACCCUCCCACCUA
------------------------------------------------
>EU925397.1.1403 Chlamydomonas reinhardtii;RH
------------------------------------------------------------
------------------------------------------------------------
------------------------------------------------------------
------------------------------------------------------------
---------------------CGAUUCGC-------------------------------
------------------------------------------------------------
----------------CCUUCGGAGAGGGAGCAUGAGAGAUGGCUACCACAUCCAAGGAA
GGCAGCAGGCGCGCAAAUUACCCAAUCCCGACACGGGGAGGUAGUGACAAUAAAUAACAA
UACCGGGCGCUUCGCGUCUGGUAAUUGGAAUGAGUACAAUCUAAAUCCCUUAACGAGGAU
CCAUUGGAGGGCAAGUCUGGUGCCAGCAGCCGCGGUAAUUCCAGCUCCAAUAGCGUAUAU
UUAAGUUGUUGCAGUUAAAAAGCUCGUAGUUGGAUUUCGGGU-GGGGUGGUGCGGUCCGC
CUCUGGUGUGCACUGCUCUGCUCCACCUUCCUGCCGGGGACGGGCUCCUGGGCUUCACUG
UCUGGGACUCGGAGUCGGCGAGGUUACUUUGAGUAAAUUAGAGUGUUCAAAGCAGGCCUA
CGCUCUGAAUACAUUAGCAUGGAAUAACACGAUAGGACUCUGGCCUAUC-UGUUGGUCUG
UGGGACCGGAGUAAUGAUUAAGAGGGGUAGUCGGGGGCAUUCGUAUUCCGUUGUCAGAGG
UGAAAUUCUUGGAUUUACGGAAGACGAACAUCUGCGAAAGCAUUUGCCAAGGAUACUUUC
AUUGAUCAAGAACGAAAGUUGGGGGCUCGAAGACGAUUAGAUACCGUCGUAGUCUCAACC
AUAAACGAUGCCGACUAGGGAUUGGCAGAUGUUCUUUUGAUGACUCUGCCAGCACCUUAU
GAGAAAUCAAAGUUUUUGGGUUCCGGGGGGAGUAUGGUCGCAAGGCUGAAACUUAAAGGA
AUUGACGGAAGGGCACCACCAGGCGUGGAGCCUGCGGCUUAAUUUGACUCAACACGGGGA
AACUUACCAGGUCCAGACACGGGAAGGAUUGACAGAUUGAGAGCUCUUUCUUGAUUCUGU
GGGUGGUGGUGCAUGGCCGUUCUUAGUUGGUGGGUUGCCUUGUCAGGUUGAUUCCGGUAA
CGAACGAGACCUCAGCCUGCUAAAUAGUCAGCAUCGC-ACCUGCGGUGCGCCGACUUCUU
AGAGGGACUAUUGGCGUUUAGCCAAUGGAAGUAUGAGGCGAUAACAGGUCUGUGAUGCCC
UUAGAUGUUCUGGGCCGCACGCGCGCUACACUGACGCGACCAACGAGCCUAUCCUUGGCC
GAGAGGCCCGGGUAAUCUUGUAAACCGCGUCGUGAUGGGGAUAGAUUAUUGCAAUUAUUA
GUCUUCAACGAGGAAUGCCUAGUAAGCGCGAGUCAUCAGCUCGCGUUGAUUACGUCCCUG
CCCUUUGUACACACCGCCCGUCGCUCCUACCGAUUGGGUGUGCUGGUGAAGUGUUCGGAU
UGAGCUUGGCUGG-GGCAACCUGG-CCUUGCUUGAGAAGUUCAUUAAACCCUCCCACCUA
GAGGAAGGAGAAGUCGUAACAAG-------------------------
>KF864473.1.1786 Chlamydomonas reinhardtii;RH
CCUGGUUGAUCCUGCCAGUAGUCAUAUGCUUGUCUCAAAGAUUAAGCCAUGCAUGUCUAA
GUAUAAACUGC-UUAUACUGUGAAACUGCGAAUGGCUCAUUAAAUCAGUUAUAGUUUAUU
UGAUGGUACCUACUACUCGGAUAACCGUAGUAAUUCUAGAGCUAAUACGUGCGCACAACC
CGACUUCUGGAAGGGUCGUAUUU-AUUAGAUAAAAGGUCAGCCGGGCUCUGCCCGACCUG
CGGUGAAUCAUGAUAACUUCACGAAUCGUAUGGCCUCGUGCCGACGAUGUUUCAUUCAAA
UUUCUGCCCUAUCAACUUUCGAUGGUAGGAUAGAGGCCUACCAUGGUGGUAACGGGUGAC
GGAGGAUUAGGGUUCGAUUCCGGAGAGGGAGCCUGAGAGAUGGCUACCACAUCCAAGGAA
GGCAGCAGGCGCGCAAAUUACCCAAUCCCGACACGGGGAGGUAGUGACAAUAAAUAACAA
UACCGGGCGCUUCGCGUCUGGUAAUUGGAAUGAGUACAAUCUAAAUCCCUUAACGAGGAU
CCAUUGGAGGGCAAGUCUGGUGCCAGCAGCCGCGGUAAUUCCAGCUCCAAUAGCGUAUAU
UUAAGUUGUUGCAGUUAAAAAGCUCGUAGUUGGAUUUCGGGU-GGGGUGGUGCGGUCCGC
CUCUGGUGUGCACUGCUCUGCUCCACCUUCCUGCCGGGGACGGGCUCCUGGGCUUAACUG
UCUGGGACUCGGAGUCGGCGAGGUUACUUUGAGUAAAUUAGAGUGUUCAAAGCAGGCCUA
CGCUCUGAAUACAUUAGCAUGGAAUAACACGAUAGGACUCUGGCCUAUC-UGUUGUUCUG
UGGGACCGGAGUAAUGAUUAAGAGGGGUAGUCGGGGGCAUUCGUAUUCCGUUGUCAGAGG
UGAAAUUCUUGGAUUUACGGAAGACGAACAUCUGCGAAAGCAUUUGCCAAGGAUACUUUC
AUUGACCAAGAACGAAAGUUGGGGGCUCGAAGACGAUUAGAUACCGUCGUAGUCUCAACC
AUAAACGAUGCCGACUAGGGAUUGGCAGAUGUUCCUUUGAUGACUCUGCCAGCACCUUAU
GAGAAAUCAAAGUUUUUGGGUUCCGGGGGGAGUAUGGUCGCAAGGCUGAAACUUAAAGGA
AUUGACGGAAGGGCACCACCAGGCGUGGAGCCUGCGGCUUAAUUUGACUCAACACGGGGA
AACUUACCAGGUCCAGACACGGGAAGGAUUGACAGAUUGAGAGCUCUUUCUUGAUUCUGU
GGGUGGUGGUGCAUGGCCGUUCUUAGUUGGUGGGUUGCCUUGUCAGGUUGAUUCCGGUAA
CGAACGAGACCUCAGCCUGCUAAAUAGUCAGCAUCGC-ACCUGCGGUGCGCAGACUUCUU
AGAGGGACUAUUGGCGUUCAGCCAAUGGAAGUAUGAGGCGAUAACAGGUCUGUGAUGCCC
UUAGAUGUUCUGGGCCGCACGCGCGCUACACUGACGCGACCAACGAGCCUAUCCUUGGCC
GAGAGGCCCGGGUAAUCUUGUAAACCGCGUCGUGAUGGGGAUAGAUUAUUGCAAUUAUUA
GUCUUCAACGAGGAAUGCCUAGUAAGCGCGAGUCAUCAGCUCGCAUUGAUUACGUCCCUG
CCCUUUGUACACACCGCCCGUCGCUCCUACCGAUUGGGUGUGCUGGUGAAGUGUUCGGAU
UGAGUCUGAGUGG-GGCAACCUGG-UCAGAUUCGAGAAGUUCAUUAAACCCUCCCACCUA
GAGGAAGGAGAAGUCGUAACAAGGUUUCCGUAGGUGAACCUGCAGAAG
>KC149968.1.1759 Chlamydomonas reinhardtii;RH
CCUGGUUGAUCCUGCCAGUAGUCAUAUGCUUGUCUCAAAGAUUAAGCCAUGCAUGUCUAA
GUAUAAACUGC-UUAUACUGUGAAACUGCGAAUGGCUCAUUAAAUCAGUUAUAGUUUAUU
UGAUGGUACCUACUACUCGGAUAACCGUAGUAAUUCUAGAGCUAAUACGUGCGCACAACC
CGACUUCUGGAAGGGUCGUAUUU-AUUAGAUAAAAGGCCAGCCGGGCUCUGCCCGACCUG
CGGUGAAUCAUGAUAACUUCACGAAUCGUAUGGCCUUGUGCCGACGAUGUUUCAUUCAAA
UUUCUGCCCUAUCAACUUUCGAUGGUAGGAUAGAGGCCUACCAUGGUGGUAACGGGUGAC
GGAGGAUUAGGGUUCGAUUCCGGAGAGGGAGCCUGAGAGAUGGCUACCACAUCCAAGGAA
GGCAGCAGGCGCGCAAAUUACCCAAUCCCGACACGGGGAGGUAGUGACAAUAAAUAACAA
UACCGGGCGCUUAGCGUCUGGUAAUUGGAAUGAGUACAAUCUAAAUCCCUUAACGAGGAU
CCAUUGGAGGGCAAGUCUGGUGCCAGCAGCCGCGGUAAUUCCAGCUCCAAUAGCGUAUAU
UUAAGUUGUUGCAGUUAAAAAGCUCGUAGUUGGAUUUCGGGU-GGGGUGGUGCGGUCCGC
CUCUGGUGUGCACUGCUCCGCUCCACCUUCCUGCCGGGGACGGGCUCCUGGGCUUAACUG
UCCGGGACUCGGAGUCGGCGAGGUUACUUUGAGUAAAUUAGAGUGUUCAAAGCAGGCCUA
CGCUCUGAAUACAUUAGCAUGGAAUAACACGAUAGGACUCUGGCCUAUC-UGUUGGUCUG
UGGGACCGGAGUAAUGAUUAAGAGGGGUAGUCGGGGGCAUUCGUAUUCCGUUGUCAGAGG
UGAAAUUCUUGGAUUUACGGAAGACGAACAUCUGCGAAAGCAUUUGCCAAGGAUACUUUC
AUUGAUCAAGAACGAAAGUUGGGGGCUCGAAGACGAUUAGAUACCGUCGUAGUCUCAACC
AUAAACGAUGCCGACUAGGGAUUGGCAGAUGUUCUUUUGAUGACUCUGCCAGCACCUUAU
GAGAAAUCAAAGUUUUUGGGUUCCGGGGGGAGUAUGGUCGCAAGGCUGAAACUUAAAGGA
AUUGACGGAAGGGCACCACCAGGCGUGGAGCCUGCGGCUUAAUUUGACUCAACACGGGGA
AACUUACCAGGUCCAGACACGGGAAGGAUUGACAGAUUGAGAGCUCUUUCUUGAUUCUGU
GGGUGGUGGUGCAUGGCCGUUCUUAGUUGGUGGGUUGCCUUGUCAGGUUGAUUCCGGUAA
CGAACGAGACCUCAGCCUGCUAAAUAGUCAGCAUCGC-ACCUGCGGUGCGCCGACUUCUU
AGAGGGACUAUUGGCGUUUAGCCAAUGGAAGUAUGAGGCGAUAACAGGUCUGUGAUGCCC
UUAGAUGUUCUGGGCCGCACGCGCGCUACACUGACGCGAUCAACGAGCCUAUCCUUGGCC
GAGAGGCCCGGGUAAUCUUGUAAACCGCGUCGUGAUGGGGAUAGACUAUUGCAAUUAUUA
GUCUUCAACGAGGAAUGCCUAGUAAGCGCGAGUCAUCAGCUCGCGUUGAUUACGUCCCUG
CCCUUUGUACACACCGCCCGUCGCUCCUACCGAUUGAAUGUGCUGGUGAAGUGUUCGGAU
UGGCCUUGAUUGG-GGCAACUCGG-UCUUGGCUGAAAAGUUCAUUAAACCCUCCCAUUUA
GAGGAAGGAGAAGUCGUAACAAGGU-----------------------
>KC166137.1.1480 Chlamydomonas reinhardtii;RH
------------------------------------------------------------
------------------------------------------------------------
------------------------------------------------------------
-------------------------------------GCAGNCGGGCUCUGCCCGACCUG
CGGUGAAUCAUGAUAACUUCACGAAUCGUAUGGGCUCGUCCCGACGAUGUUUCAUUCAAA
UUUCUGCCCUAUCAACUUUCGAUGGUAGGAUAGAGGCCUACCAUGGUGGUAACGGGUGAC
GGAGGAUUAGGGUUCGAUUCCGGAGAGGGAGCCUGAGAGAUGGCUACCACAUCCAAGGAA
GGCAGCAGGCGCGCAAAUUACCCAAUCCCGACACGGGGAGGUAGUGACAAUAAAUAACAA
UACCGGGCGCUUCGCGUCUGGUAAUUGGAAUGAGUACAAUCUAAAUCCCUUAACGAGGAU
CCAUUGGAGGGCAAGUCUGGUGCCAGCAGCCGCGGUAAUUCCAGCUCCAAUAGCGUAUAU
UUAAGUUGUUGCAGUUAAAAAGCUCGUAGUUGGAUUUCGGGUGGGGGUGGUGCGGUCCGC
CUCUGGUGUGCACUGCUCUGCUCCACCUUCCUGCCGGGGACGGGCUCCUGGGCUUCACUG
UCUGGGACUCGGAGUCGGCGAGGUUACUUUGAGUAAAUUAGAGUGUUCAAAGCAGGCCUA
CGCUCUGAAUACAUUAGCAUGGAAUAACACGAUAGGACUCUGGCCUAUC-UGUUGGUCUG
UGGGACCGGAGUAAUGAUUAAGAGGGGUAGUCGGGGGCAUUCGUAUUCCGUUGUCAGAGG
UGAAAUUCUUGGAUUUACGGAAGACGAACAUCUGCGAAAGCAUUUGCCAAGGAUACUUUC
AUUGAUCAAGAACGAAAGUUGGGGGCUCGAAGACGAUUAGAUACCGUCGUAGUCUCAACC
AUAAACGAUGCCGACUAGGGAUUGGCAGAUGUUCUUUUGAUGACUCUGCCAGCACCUUAU
GAGAAAUCAAAGUUUUUGGGUUCCGGGGGGAGUAUGGUCGCAAGGCUGAAACUUAAAGGA
AUUGACGGAAGGGCACCACCAGGCGUGGAGCCUGCGGCUUAAUUUGACUCAACACGGGGA
AACUUACCAGGUCCAGACACGGGAAGGAUUGACAGAUUGAGAGCUCUUUCUUGAUUCUGU
GGGUGGUGGUGCAUGGCCGUUCUUAGUUGGUGGGUUGCCUUGUCAGGUUGAUUCCGGUAA
CGAACGAGACCUCAGCCUGCUAAAUAGUCAGCAUCGC-ACCUGCGGUGCGCCGACUUCUU
AGAGGGACUAUUGGCGUUUAGCCAAUGGAAGUAUGAGGCGAUAACAGGUCUGUGAUGCCC
UUAGAUGUUCUGGGCCGCACGCGCGCUACACUGACGCGACCAACGAGCCUAUCCUUGGCC
GAGAGGCCCGGGUAAUCUUGUAAACCGCGUCGUGAUGGGGAUAGAUUAUUGCAAUUAUUA
GUCUUCAACGAGGAAUGCCUAGUAAGCGCGAGUCAUCAGCUCGCGUUGAUUACGUCCCUG
CCCUUUGUACACACCGCCCGUCGCUCCUACCGAUUGGGUGUGCUGGUGAAGUGUUCGGAU
GAGCUUGGCUG---GGCAACCU--------------------------------------
------------------------------------------------
>FR865586.2.1762 Chlamydomonas reinhardtii;RH
-------------------AGUCAUAUGCUUGUCUCAAAGAUUAAGCCAUGCAUGUCUAA
GUAUAAACUGC--UAUACUGUGAAACUGCGAAUGGCUCAUUAAAUCAGUUAUAGUUUAUU
UGAUGGUACCUACUACUCGGAUAACCGUAGUAAUUCUAGAGCUAAUACGUGCGCAAAACC
CGACUUCUGGAAGGGUCGUAUUU-AUUAGAUAAAAGGCCAGCCGGGCUCUGCCCGACCUG
CGGUGAAUCAUGAUAACUUCACGAAUCGUAUGGCCUCGUGCCGACGAUGUUUCAUUCAAA
UUUCUGCCCUAUCAACUUUCGAUGGUAGGAUAGAGGCCUACCAUGGUGGUAACGGGUGAC
GGAGGAUUAGGGUUCGAUUCCGGAGAGGGAGCCUGAGAGAUGGCUACCACAUCCAAGGAA
GGCAGCAGGCGCGCAAAUUACCCAAUCCCGACACGGGGAGGUAGUGACAAUAAAUAACAA
UACCGGGCGCUUCGCGUCUGGUAAUUGGAAUGAGUACAAUCUAAAUCCCUUAACGAGGAU
CAAUUGGAGGGCAAGUCUGGUGCCAGCAGCCGCGGUAAUUCCAGCUCCAAUAGCGUAUAU
UUAAGUUGUUGCAGUUAAAAAGCUCGUAGUUGGAUUUCGGGU-GGGGUGGUGCGGUCCGC
CUCCGGUGUGCACUGCUCCGCUCCACCUUCCUGCCGGGGACGGGCUCCUGGGCUUCACUG
UCUGGGACUCGGAGUCGGCGAGGUUACUUUGAGUAAAUUAGAGUGUUCAAAGCAGGCUUA
CGCUCUGAAUACAUUAGCAUGGAAUAACACGAUAGGACUCUGGCCUAUC-UGUUGGUCUG
UGGGACCGGAGUAAUGAUUAAGAGGGGUAGUCGGGGGCAUUCGUAUUCCGUUGUCAGAGG
UGAAAUUCUUGGAUUUACGGAAGACGAACAUCUGCGAAAGCAUUUGCCAAGGAUACUUUC
AUUGAUCAAGAACGAAAGUUGGGGGCUCGAAGACGAUUAGAUACCGUCGUAGUCUCAACC
AUAAACGAUGCCGACUAGGGAUUGGCAGAUGUUCCUUUGAUGACUCUGCCAGCACCUUAU
GAGAAAUCAAAGUUUUUGGGUUCCGGGGGGAGUAUGGUCGCAAGGCUGAAACUUAAAGGA
AUUGACGGAAGGGCACCACCAGGCGUGGAGCCUGCGGCUUAAUUUGACUCAACACGGGGA
AACUUACCAGGUCCAGACACGGGAAGGAUUGACAGAUUGAGAGCUCUUUCUUGAUUCUGU
GGGUGGUGGUGCAUGGCCGUUCUUAGUUGGUGGGUUGCCUUGUCAGGUUGAUUCCGGUAA
CGAACGAGACCUCAGCCUGCUAAAUAGUCAACAUCGC-ACCUGCGGUGUGCCGACUUCUU
AGAGGGACUAUUGGCGUUCAGCCAAUGGAAGUAUGAGGCGAUAACAGGUCUGUGAUGCCC
UUAGAUGUUCUGGGCCGCACGCGCGCUACACUGACGCGAACAACGAGCCUAUCCUUGACC
GAGAGGUCCGGGUAAUCUUGUAAACCGCGUCGUGAUGGGGAUAGAUUAUUGCAAUUAUUA
GUCUUCAACGAGGAAUGCCUAGUAAGCGCGAGUCAUCAGCUCGCGUUGAUUACGUCCCUG
CCCUUUGUACACACCGCCCGUCGCUCCUACCGAUUGGGUGUGCUGGUGAAGUGUUCGGAU
UGGCCUUGCUUGG-GGCAACCUGG-GCUUGGCUGAGAAGUUCAUUAAACCCUCCCACCUA
GAGGAAGGAGAAGUCGUAACAAGGUUUCCGUAGGUGAACCUGCGGAAG
>JN903984.1.1747 Chlamydomonas reinhardtii;RH
-------------------AGUCAUAUGCUUGUCUCAAAGAUUAAGCCAUGCAUGUCUAA
GUAUAAACUGCUUUAUACUGUGAAACUGCGAAUGGCUCAUUAAAUCAGUUAUAGUUUAUU
UGAUGGUACCUACUACUCGGAUAACCGUAGUAAUUCUAGAGCUAAUACGUGCGUAAAUCC
CGACUUCUGGAAGGGACGUAUUU-AUUAGAUAAAAGGCCAGCCGGGCUUUGCCCGACCUG
CGGUGAAUCAUGAUAACUUCACGAAUCGCAUGGCCUUGCGCCGGCGAUGUUUCAUUCAAA
UUUCUGCCCUAUCAACUUUCGAUGGUAGGAUAGAGGCCUACCAUGGUGGUAACGGGUGAC
GGAGGAUUAGGGUUCGAUUCCGGAGAGGGAGCCUGAGAGAUGGCUACCACAUCCAAGGAA
GGCAGCAGGCGCGCAAAUUACCCAAUCCCAACACGGGGAGGUAGUGACAAUAAAUAACAA
UACCGGGCAUUUCAUGUCUGGUAAUUGGAAUGAGUACAAUCUAAAUCCCUUAACGAGGAU
CCAUUGGAGGGCAAGUCUGGUGCCAGCAGCCGCGGUAAUUCCAGCUCCAAUAGCGUAUAU
UUAAGUUGUUGCAGUUAAAAAGCUCGUAGUUGGAUUUCGGGU-GGGUCUUAGCGGUCCGC
CUCUGGUGUGUACUGCUAGGGCCUAUCUUUCUGCCGGGGACGGGCUCCUGGGUUUAAUCG
CCUGGGACUCGGAGUCGGCGAGGUUACUUUGAGUAAAUUAGAGUGUUCAAAGCAAGCCUA
CGCUCUGAAUACAUUAGCAUGGAAUAACACGAUAGGACUCUGGCCUAUCUUGUUGGUCUG
UAGGACCGGAGUAAUGAUUAAGAGGGACAGUCGGGGGCAUUCGUAUUUCAUUGUCAGAGG
UGAAAUUCUUGGAUUUAUGAAAGACGAACUUCUGCGAAAGCAUUUGCCAAGGAUGUUUUC
AUUAAUCAAGAACGAAAGUUGGGGGCUCGAAGACGAUUAGAUACCGUCGUAGUCUCAACC
AUAAACGAUGCCGACUAGGGAUUGGCAGAUGUUUCAUUGAUGACUCUGCCAGCACCUUAU
GAGAAAUCAAAGUUUUUGGGUUCCGGGGGGAGUAUGGUCGCAAGGCUGAAACUUAAAGGA
AUUGACGGAAGGGCACCACCAGGCGUGGAGCCUGCGGCUUAAUUUGACUCAACACGGGAA
AACUUACCAGGUCCAGACACGGGAAGGAUUGACAGAUUGAGAGCUCUUUCUUGAUUCUGU
GGGUGGUGGUGCAUGGCCGUUCUUAGUUGGUGGGUUGCCUUGUCAGGUUGAUUCCGGUAA
CGAACGAGACCUCAGCCUGCUAAAUAGUCACGACUGCUUUUUGCAGUUGGCCGACUUCUU
AGAGGGACUAUUGUCGUGUAGGCAAUGGAAGUAUGAGGCAAUAACAGGUCUGUGAUGCCC
UUAGAUGUUCUGGGCCGCACGCGCGCUACACUGACGCAUUCAACGAGCCUAUCCUUGGCC
GAGAGGCCCGGGUAAUCUUUGAAACUGCGUCGUGAUGGGGAUAGAUUAUUGCAAUUAUUA
GUCUUCAACGAGGAAUGCCUAGUAAGCGCGAGUCAUCAGCUCGCGUUGAUUACGUCCCUG
CCCUUUGUACACACCGCCCGUCGCUCCUACCGAUUGGGUGUGCUGGUGAAGUGUUCGGAU
UGGCUUCAGGUGAUGGCAACAUCGCCUGUUGCUGAGAAGUUCAUUAAACCCUCCCACCUA
GAGGAAGGAGAAGUCGUAACAAGGUUUC--------------------
>AB701513.1.1643 Chlamydomonas applanata;AP
------------------------------------------------------------
-----------------------------GAAUGGCUCAUUAUAUCAGUUAUAGUUUAUU
UGAUGGUACCU-UUACUCGGAUAACCGUAGUAAUUCUAGAGCUAAUACGUGCGUAAAUCC
CGACUUCUGGAAGGGACGUAUUU-AUUAGAUAAAAGGCCAGCCGGGCU-UGCCCGACCUU
AGGCGAAUCAUGAUAACUUCACGAAUCGCACGGCCUUGUGCCGGCGAUGUUUCAUUCAAA
UUUCUGCCCUAUCAACUUUCGAUGGUAGGAUAGAGGCCUACCAUGGUGGUAACGGGUGAC
GGAGGAUUAGGGUUCGAUUCCGGAGAGGGAGCCUGAGAAACGGCUACCACAUCCAAGGAA
GGCAGCAGGCGCGCAAAUUACCCAAUCCCGACACGGGGAGGUAGUGACAAUAAAUAACAA
UACCGGGCAUUUU-UGUCUGGUAAUUGGAAUGAGUACAAUCUAAAUCCCUUAACGAGUAU
CCAUUGGAGGGCAAGUCUGGUGCCAGCAGCCGCGGUAAUUCCAGCUCCAAUAGCGUAUAU
UUAAGUUGUUGCAGUUAAAAAGCUCGUAGUUGGAUUUCGGGU-GGGUUCUAGCGGUCCGC
CUCUGGUGAGUACUGCUCGGGCCUACCUUUCUGCCGGGGACGGGCUCCUGGGCUUCACUG
UCCGGGACUCGGAAUCGGCGAGGUUACUUUGAGUAAAUUAGAGUGUUCAAAGCAAGCCUA
CGCUCUGAAUACAUUAGCAUGGAAUAACACGAUAGGACUCUGGCCUAUCUUGUUGGUCUG
UAGGACCGGAGUAAUGAUUAAGAGGGACAGUCGGGGGCAUUCGUAUUUCAUUGUCAGAGG
UGAAAUUCUUGGAUUUAUGAAAGACGAACUUCUGCGAAAGCAUUUGCCAAGGAUGUUUUC
AUUAAUCAAGAACGAAAGUUGGGGGCUCGAAGACGAUUAGAUACCGUCGUAGUCUCAACC
AUAAACGAUGCCGACUAGGGAUUGGCAGGUGUUUCGUUGAUGACCCUGCCAGCACCUUAU
GAGAAAUCAAAGUUUUUGGGUUCCGGGGGGAGUAUGGUCGCAAGGCUGAAACUUAAAGGA
AUUGACGGAAGGGCACCACCAGGCGUGGAGCCUGCGGCUUAAUUUGACUCAACACGGGAA
AACUUACCAGGUCCAGACACGGGGAGGAUUGACAGAUUGAGAGCUCUUUCUUGAUUCUGU
GGGUGGUGGUGCAUGGCCGUUCUUAGUUGGUGGGUUGCCUUGUCAGGUUGAUUCCGGUAA
CGAACGAGACCUCAGCCUGCUAAAUAGUCACGUCCAC-CUUGGUGGAUGCCUGACUUCUU
AGAGGGACUAUUGGCGUUUAGCCAAUGGAAGUGUGAGGCGAUAACAGGUCUGUGAUGCCC
UUAGAUGUUCUGGGCCGCACGCGCGCUACACUGACGCAUUCAACGAGCCUAUCCUUGGCC
GAGAGGUCCGGGUAAUCUUUGAAACUGCGUCGUGAUGGGGAUAGAUUAUUGCAAUUAUUA
GUCUUCAACGAGGAAUGCCUAGUAAGCGCAAGUCAUCAGCUUGCGUUGAUUACGUCCCUG
CCCUUUGUACACACCGCCCGUCGCUCCUACCGAUUGGGUGUGCUGGUGAAGUGUUCGGAU
UGACUUCAGCGGG-GGCAACUCUG-CUGUUGUUGAGAAGAUCAUUAAACCCUCCCACCUA
------------------------------------------------
>FR865570.2.1761 Chlamydomonas applanata;AP
-------------------AGUCAUAUGCUUGUCUCAAAGAUUAAGCCAUGCAUGUCUAA
GUAUAAACUGC-UUAUACUGUGAAACUGCGAAUGGCUCAUUAAAUCAGUUAUAGUUUAUU
UGAUGGUACCU-UUACUCGGAUAACCGUAGUAAUUCUAGAGCUAAUACGUGCGUAAAUCC
CGACUUCUGGAAGGGACGUAUUU-AUUAGAUAAAAGGCCAGCCGGGCU-UGCCCGACCUU
AGGCGAAUCAUGAUAACUUCACGAAUCGCACGGCCUUGUGCCGGCGAUGUUUCAUUCAAA
UUUCUGCCCUAUCAACUUUCGAUGGUAGGAUAGAGGCCUACCAUGGUGGUAACGGGUGAC
GGAGGAUUAGGGUUCGAUUCCGGAGAGGGAGCCUGAGAAACGGCUACCACAUCCAAGGAA
GGCAGCAGGCGCGCAAAUUACCCAAUCCCGACACGGGGAGGUAGUGACAAUAAAUAACAA
UACCGGGCAUUUU-UGUCUGGUAAUUGGAAUGAGUACAAUCUAAAUCCCUUAACGAGUAU
CCAUUGGAGGGCAAGUCUGGUGCCAGCAGCCGCGGUAAUUCCAGCUCCAAUAGCGUAUAU
UUAAGUUGUUGCAGUUAAAAAGCUCGUAGUUGGAUUUCGGGU-GGGUUCUAGCGGUCCGC
CUCUGGUGAGUACUGCUCGGGCCUACCUUUCUGCCGGGGACGGGCUCCUGGGCUUCACUG
UCCGGGACUCGGAAUCGGCGAGGUUACUUUGAGUAAAUUAGAGUGUUCAAAGCAAGCCUA
CGCUCUGAAUACAUUAGCAUGGAAUAACACGAUAGGACUCUGGCCUAUCUUGUUGGUCUG
UAGGACCGGAGUAAUGAUUAAGAGGGACAGUCGGGGGCAUUCGUAUUUCAUUGUCAGAGG
UGAAAUUCUUGGAUUUAUGAAAGACGAACUUCUGCGAAAGCAUUUGCCAAGGAUGUUUUC
AUUAAUCAAGAACGAAAGUUGGGGGCUCGAAGACGAUUAGAUACCGUCGUAGUCUCAACC
AUAAACGAUGCCGACUAGGGAUUGGCAGGUGUUUCGUUGAUGACCCUGCCAGCACCUUAU
GAGAAAUCAAAGUUUUUGGGUUCCGGGGGGAGUAUGGUCGCAAGGCUGAAACUUAAAGGA
AUUGACGGAAGGGCACCACCAGGCGUGGAGCCUGCGGCUUAAUUUGACUCAACACGGGAA
AACUUACCAGGUCCAGACACGGGGAGGAUUGACAGAUUGAGAGCUCUUUCUUGAUUCUGU
GGGUGGUGGUGCAUGGCCGUUCUUAGUUGGUGGGUUGCCUUGUCAGGUUGAUUCCGGUAA
CGAACGAGACCUCAGCCUGCUAAAUAGUCACGUCCAC-CUUGGUGGAUGCCUGACUUCUU
AGAGGGACUAUUGGCGUUUAGCCAAUGGAAGUGUGAGGCGAUAACAGGUCUGUGAUGCCC
UUAGAUGUUCUGGGCCGCACGCGCGCUACACUGACGCAUUCAACGAGCCUAUCCUUGGCC
GAGAGGUCCGGGUAAUCUUUGAAACUGCGUCGUGAUGGGGAUAGAUUAUUGCAAUUAUUA
GUCUUCAACGAGGAAUGCCUAGUAAGCGCAAGUCAUCAGCUUGCGUUGAUUACGUCCCUG
CCCUUUGUACACACCGCCCGUCGCUCCUACCGAUUGGGUGUGCUGGUGAAGUGUUCGGAU
UGACUUCAGCGGG-GGCAACUCUG-CUGUUGUUGAGAAGAUCAUUAAACCCUCCCACCUA
GAGGAAGGAGAAGUCGUAACAAGGUUUCCGUAGGUGAACCUGCGGAAG
>FR865579.2.1761 Chlamydomonas applanata;AP
-------------------AGUCAUAUGCUUGUCUCAAAGAUUAAGCCAUGCAUGUCUAA
GUAUAAACUGC-UUAUACUGUGAAACUGCGAAUGGCUCAUUAAAUCAGUUAUAGUUUAUU
UGAUGGUACCU-UUACUCGGAUAACCGUAGUAAUUCUAGAGCUAAUACGUGCGUAAAUCC
CGACUUCUGGAAGGGACGUAUUU-AUUAGAUAAAAGGCCAGCCGGGCU-UGCCCGACCUU
AGGCGAAUCAUGAUAACUUCACGAAUCGCACGGCCUUGUGCCGGCGAUGUUUCAUUCAAA
UUUCUGCCCUAUCAACUUUCGAUGGUAGGAUAGAGGCCUACCAUGGUGGUAACGGGUGAC
GGAGGAUUAGGGUUCGAUUCCGGAGAGGGAGCCUGAGAAACGGCUACCACAUCCAAGGAA
GGCAGCAGGCGCGCAAAUUACCCAAUCCCGACACGGGGAGGUAGUGACAAUAAAUAACAA
UACCGGGCAUUUU-UGUCUGGUAAUUGGAAUGAGUACAAUCUAAAUCCCUUAACGAGUAU
CCAUUGGAGGGCAAGUCUGGUGCCAGCAGCCGCGGUAAUUCCAGCUCCAAUAGCGUAUAU
UUAAGUUGUUGCAGUUAAAAAGCUCGUAGUUGGAUUUCGGGU-GGGUUCUAGCGGUCCGC
CUCUGGUGAGUACUGCUCGGGCCUACCUUUCUGCCGGGGACGGGCUCCUGGGCUUCACUG
UCCGGGACUCGGAAUCGGCGAGGUUACUUUGAGUAAAUUAGAGUGUUCAAAGCAAGCCUA
CGCUCUGAAUACAUUAGCAUGGAAUAACACGAUAGGACUCUGGCCUAUCUUGUUGGUCUG
UAGGACCGGAGUAAUGAUUAAGAGGGACAGUCGGGGGCAUUCGUAUUUCAUUGUCAGAGG
UGAAAUUCUUGGAUUUAUGAAAGACGAACUUCUGCGAAAGCAUUUGCCAAGGAUGUUUUC
AUUAAUCAAGAACGAAAGUUGGGGGCUCGAAGACGAUUAGAUACCGUCGUAGUCUCAACC
AUAAACGAUGCCGACUAGGGAUUGGCAGGUGUUUCGUUGAUGACCCUGCCAGCACCUUAU
GAGAAAUCAAAGUUUUUGGGUUCCGGGGGGAGUAUGGUCGCAAGGCUGAAACUUAAAGGA
AUUGACGGAAGGGCACCACCAGGCGUGGAGCCUGCGGCUUAAUUUGACUCAACACGGGAA
AACUUACCAGGUCCAGACACGGGGAGGAUUGACAGAUUGAGAGCUCUUUCUUGAUUCUGU
GGGUGGUGGUGCAUGGCCGUUCUUAGUUGGUGGGUUGCCUUGUCAGGUUGAUUCCGGUAA
CGAACGAGACCUCAGCCUGCUAAAUAGUCACGUCCAC-CUUGGUGGAUGCCUGACUUCUU
AGAGGGACUAUUGGCGUUUAGCCAAUGGAAGUGUGAGGCGAUAACAGGUCUGUGAUGCCC
UUAGAUGUUCUGGGCCGCACGCGCGCUACACUGACGCAUUCAACGAGCCUAUCCUUGGCC
GAGAGGUCCGGGUAAUCUUUGAAACUGCGUCGUGAUGGGGAUAGAUUAUUGCAAUUAUUA
GUCUUCAACGAGGAAUGCCUAGUAAGCGCAAGUCAUCAGCUUGCGUUGAUUACGUCCCUG
CCCUUUGUACACACCGCCCGUCGCUCCUACCGAUUGGGUGUGCUGGUGAAGUGUUCGGAU
UGACUUCAGCGGG-GGCAACUCUG-CUGUUGUUGAGAAGAUCAUUAAACCCUCCCACCUA
GAGGAAGGAGAAGUCGUAACAAGGUUUCCGUAGGUGAACCUGCGGAAG
>FR865580.2.1761 Chlamydomonas applanata;AP
-------------------AGUCAUAUGCUUGUCUCAAAGAUUAAGCCAUGCAUGUCUAA
GUAUAAACUGC-UUAUACUGUGAAACUGCGAAUGGCUCAUUAAAUCAGUUAUAGUUUAUU
UGAUGGUACCU-UUACUCGGAUAACCGUAGUAAUUCUAGAGCUAAUACGUGCGUAAAUCC
CGACUUCUGGAAGGGACGUAUUU-AUUAGAUAAAAGGCCAGCCGGGCU-UGCCCGACCUU
AGGCGAAUCAUGAUAACUUCACGAAUCGCACGGCCUUGUGCCGGCGAUGUUUCAUUCAAA
UUUCUGCCCUAUCAACUUUCGAUGGUAGGAUAGAGGCCUACCAUGGUGGUAACGGGUGAC
GGAGGAUUAGGGUUCGAUUCCGGAGAGGGAGCCUGAGAAACGGCUACCACAUCCAAGGAA
GGCAGCAGGCGCGCAAAUUACCCAAUCCCGACACGGGGAGGUAGUGACAAUAAAUAACAA
UACCGGGCAUUUU-UGUCUGGUAAUUGGAAUGAGUACAAUCUAAAUCCCUUAACGAGUAU
CCAUUGGAGGGCAAGUCUGGUGCCAGCAGCCGCGGUAAUUCCAGCUCCAAUAGCGUAUAU
UUAAGUUGUUGCAGUUAAAAAGCUCGUAGUUGGAUUUCGGGU-GGGUUCUAGCGGUCCGC
CUCUGGUGAGUACUGCUCGGGCCUACCUUUCUGCCGGGGACGGGCUCCUGGGCUUCACUG
UCCGGGACUCGGAAUCGGCGAGGUUACUUUGAGUAAAUUAGAGUGUUCAAAGCAAGCCUA
CGCUCUGAAUACAUUAGCAUGGAAUAACACGAUAGGACUCUGGCCUAUCUUGUUGGUCUG
UAGGACCGGAGUAAUGAUUAAGAGGGACAGUCGGGGGCAUUCGUAUUUCAUUGUCAGAGG
UGAAAUUCUUGGAUUUAUGAAAGACGAACUUCUGCGAAAGCAUUUGCCAAGGAUGUUUUC
AUUAAUCAAGAACGAAAGUUGGGGGCUCGAAGACGAUUAGAUACCGUCGUAGUCUCAACC
AUAAACGAUGCCGACUAGGGAUUGGCAGGUGUUUCGUUGAUGACCCUGCCAGCACCUUAU
GAGAAAUCAAAGUUUUUGGGUUCCGGGGGGAGUAUGGUCGCAAGGCUGAAACUUAAAGGA
AUUGACGGAAGGGCACCACCAGGCGUGGAGCCUGCGGCUUAAUUUGACUCAACACGGGAA
AACUUACCAGGUCCAGACACGGGGAGGAUUGACAGAUUGAGAGCUCUUUCUUGAUUCUGU
GGGUGGUGGUGCAUGGCCGUUCUUAGUUGGUGGGUUGCCUUGUCAGGUUGAUUCCGGUAA
CGAACGAGACCUCAGCCUGCUAAAUAGUCACGUCCAC-CUUGGUGGAUGCCUGACUUCUU
AGAGGGACUAUUGGCGUUUAGCCAAUGGAAGUGUGAGGCGAUAACAGGUCUGUGAUGCCC
UUAGAUGUUCUGGGCCGCACGCGCGCUACACUGACGCAUUCAACGAGCCUAUCCUUGGCC
GAGAGGUCCGGGUAAUCUUUGAAACUGCGUCGUGAUGGGGAUAGAUUAUUGCAAUUAUUA
GUCUUCAACGAGGAAUGCCUAGUAAGCGCAAGUCAUCAGCUUGCGUUGAUUACGUCCCUG
CCCUUUGUACACACCGCCCGUCGCUCCUACCGAUUGGGUGUGCUGGUGAAGUGUUCGGAU
UGACUUCAGCGGG-GGCAACUCUG-CUGUUGUUGAGAAGAUCAUUAAACCCUCCCACCUA
GAGGAAGGAGAAGUCGUAACAAGGUUUCCGUAGGUGAACCUGCGGAAG
>FR865578.2.1761 Chlamydomonas applanata;AP
-------------------AGUCAUAUGCUUGUCUCAAAGAUUAAGCCAUGCAUGUCUAA
GUAUAAACUGC-UUAUACUGUGAAACUGCGAAUGGCUCAUUAAAUCAGUUAUAGUUUAUU
UGAUGGUACCU-UUACUCGGAUAACCGUAGUAAUUCUAGAGCUAAUACGUGCGUAAAUCC
CGACUUCUGGAAGGGACGUAUUU-AUUAGAUAAAAGGCCAGCCGGGCU-UGCCCGACCUU
AGGCGAAUCAUGAUAACUUCACGAAUCGCACGGCCUUGUGCCGGCGAUGUUUCAUUCAAA
UUUCUGCCCUAUCAACUUUCGAUGGUAGGAUAGAGGCCUACCAUGGUGGUAACGGGUGAC
GGAGGAUUAGGGUUCGAUUCCGGAGAGGGAGCCUGAGAAACGGCUACCACAUCCAAGGAA
GGCAGCAGGCGCGCAAAUUACCCAAUCCCGACACGGGGAGGUAGUGACAAUAAAUAACAA
UACCGGGCAUUUU-UGUCUGGUAAUUGGAAUGAGUACAAUCUAAAUCCCUUAACGAGUAU
CCAUUGGAGGGCAAGUCUGGUGCCAGCAGCCGCGGUAAUUCCAGCUCCAAUAGCGUAUAU
UUAAGUUGUUGCAGUUAAAAAGCUCGUAGUUGGAUUUCGGGU-GGGUUCUAGCGGUCCGC
CUCUGGUGAGUACUGCUCGGGCCUACCUUUCUGCCGGGGACGGGCUCCUGGGCUUCACUG
UCCGGGACUCGGAAUCGGCGAGGUUACUUUGAGUAAAUUAGAGUGUUCAAAGCAAGCCUA
CGCUCUGAAUACAUUAGCAUGGAAUAACACGAUAGGACUCUGGCCUAUCUUGUUGGUCUG
UAGGACCGGAGUAAUGAUUAAGAGGGACAGUCGGGGGCAUUCGUAUUUCAUUGUCAGAGG
UGAAAUUCUUGGAUUUAUGAAAGACGAACUUCUGCGAAAGCAUUUGCCAAGGAUGUUUUC
AUUAAUCAAGAACGAAAGUUGGGGGCUCGAAGACGAUUAGAUACCGUCGUAGUCUCAACC
AUAAACGAUGCCGACUAGGGAUUGGCAGGUGUUUCGUUGAUGACCCUGCCAGCACCUUAU
GAGAAAUCAAAGUUUUUGGGUUCCGGGGGGAGUAUGGUCGCAAGGCUGAAACUUAAAGGA
AUUGACGGAAGGGCACCACCAGGCGUGGAGCCUGCGGCUUAAUUUGACUCAACACGGGAA
AACUUACCAGGUCCAGACACGGGGAGGAUUGACAGAUUGAGAGCUCUUUCUUGAUUCUGU
GGGUGGUGGUGCAUGGCCGUUCUUAGUUGGUGGGUUGCCUUGUCAGGUUGAUUCCGGUAA
CGAACGAGACCUCAGCCUGCUAAAUAGUCACGUCCAC-CUUGGUGGAUGCCUGACUUCUU
AGAGGGACUAUUGGCGUUUAGCCAAUGGAAGUGUGAGGCGAUAACAGGUCUGUGAUGCCC
UUAGAUGUUCUGGGCCGCACGCGCGCUACACUGACGCAUUCAACGAGCCUAUCCUUGGCC
GAGAGGUCCGGGUAAUCUUUGAAACUGCGUCGUGAUGGGGAUAGAUUAUUGCAAUUAUUA
GUCUUCAACGAGGAAUGCCUAGUAAGCGCAAGUCAUCAGCUUGCGUUGAUUACGUCCCUG
CCCUUUGUACACACCGCCCGUCGCUCCUACCGAUUGGGUGUGCUGGUGAAGUGUUCGGAU
UGACUUCAGCGGG-GGCAACUCUG-CUGUUGUUGAGAAGAUCAUUAAACCCUCCCACCUA
GAGGAAGGAGAAGUCGUAACAAGGUUUCCGUAGGUGAACCUGCGGAAG
>FR865581.2.1761 Chlamydomonas applanata;AP
-------------------AGUCAUAUGCUUGUCUCAAAGAUUAAGCCAUGCAUGUCUAA
GUAUAAACUGC-UUAUACUGUGAAACUGCGAAUGGCUCAUUAAAUCAGUUAUAGUUUAUU
UGAUGGUACCU-UUACUCGGAUAACCGUAGUAAUUCUAGAGCUAAUACGUGCGUAAAUCC
CGACUUCUGGAAGGGACGUAUUU-AUUAGAUAAAAGGCCAGCCGGGCU-UGCCCGACCUU
AGGCGAAUCAUGAUAACUUCACGAAUCGCACGGCCUUGUGCCGGCGAUGUUUCAUUCAAA
UUUCUGCCCUAUCAACUUUCGAUGGUAGGAUAGAGGCCUACCAUGGUGGUAACGGGUGAC
GGAGGAUUAGGGUUCGAUUCCGGAGAGGGAGCCUGAGAAACGGCUACCACAUCCAAGGAA
GGCAGCAGGCGCGCAAAUUACCCAAUCCCGACACGGGGAGGUAGUGACAAUAAAUAACAA
UACCGGGCAUUUU-UGUCUGGUAAUUGGAAUGAGUACAAUCUAAAUCCCUUAACGAGUAU
CCAUUGGAGGGCAAGUCUGGUGCCAGCAGCCGCGGUAAUUCCAGCUCCAAUAGCGUAUAU
UUAAGUUGUUGCAGUUAAAAAGCUCGUAGUUGGAUUUCGGGU-GGGUUCUAGCGGUCCGC
CUCUGGUGAGUACUGCUCGGGCCUACCUUUCUGCCGGGGACGGGCUCCUGGGCUUCACUG
UCCGGGACUCGGAAUCGGCGAGGUUACUUUGAGUAAAUUAGAGUGUUCAAAGCAAGCCUA
CGCUCUGAAUACAUUAGCAUGGAAUAACACGAUAGGACUCUGGCCUAUCUUGUUGGUCUG
UAGGACCGGAGUAAUGAUUAAGAGGGACAGUCGGGGGCAUUCGUAUUUCAUUGUCAGAGG
UGAAAUUCUUGGAUUUAUGAAAGACGAACUUCUGCGAAAGCAUUUGCCAAGGAUGUUUUC
AUUAAUCAAGAACGAAAGUUGGGGGCUCGAAGACGAUUAGAUACCGUCGUAGUCUCAACC
AUAAACGAUGCCGACUAGGGAUUGGCAGGUGUUUCGUUGAUGACCCUGCCAGCACCUUAU
GAGAAAUCAAAGUUUUUGGGUUCCGGGGGGAGUAUGGUCGCAAGGCUGAAACUUAAAGGA
AUUGACGGAAGGGCACCACCAGGCGUGGAGCCUGCGGCUUAAUUUGACUCAACACGGGAA
AACUUACCAGGUCCAGACACGGGGAGGAUUGACAGAUUGAGAGCUCUUUCUUGAUUCUGU
GGGUGGUGGUGCAUGGCCGUUCUUAGUUGGUGGGUUGCCUUGUCAGGUUGAUUCCGGUAA
CGAACGAGACCUCAGCCUGCUAAAUAGUCACGUCCAC-CUUGGUGGAUGCCUGACUUCUU
AGAGGGACUAUUGGCGUUUAGCCAAUGGAAGUGUGAGGCGAUAACAGGUCUGUGAUGCCC
UUAGAUGUUCUGGGCCGCACGCGCGCUACACUGACGCAUUCAACGAGCCUAUCCUUGGCC
GAGAGGUCCGGGUAAUCUUUGAAACUGCGUCGUGAUGGGGAUAGAUUAUUGCAAUUAUUA
GUCUUCAACGAGGAAUGCCUAGUAAGCGCAAGUCAUCAGCUUGCGUUGAUUACGUCCCUG
CCCUUUGUACACACCGCCCGUCGCUCCUACCGAUUGGGUGUGCUGGUGAAGUGUUCGGAU
UGACUUCAGCGGG-GGCAACUCUG-CUGUUGUUGAGAAGAUCAUUAAACCCUCCCACCUA
GAGGAAGGAGAAGUCGUAACAAGGUUUCCGUAGGUGAACCUGCGGAAG
>FR865616.2.1761 Chlamydomonas applanata;AP
-------------------AGUCAUAUGCUUGUCUCAAAGAUUAAGCCAUGCAUGUCUAA
GUAUAAACUGC-UUAUACUGUGAAACUGCGAAUGGCUCAUUAAAUCAGUUAUAGUUUAUU
UGAUGGUACCU-UUACUCGGAUAACCGUAGUAAUUCUAGAGCUAAUACGUGCGUAAAUCC
CGACUUCUGGAAGGGACGUAUUU-AUUAGAUAAAAGGCCAGCCGGGCU-UGCCCGACCUU
AGGCGAAUCAUGAUAACUUCACGAAUCGCACGGCCUUGUGCCGGCGAUGUUUCAUUCAAA
UUUCUGCCCUAUCAACUUUCGAUGGUAGGAUAGAGGCCUACCAUGGUGGUAACGGGUGAC
GGAGGAUUAGGGUUCGAUUCCGGAGAGGGAGCCUGAGAAACGGCUACCACAUCCAAGGAA
GGCAGCAGGCGCGCAAAUUACCCAAUCCCGACACGGGGAGGUAGUGACAAUAAAUAACAA
UACCGGGCAUUUU-UGUCUGGUAAUUGGAAUGAGUACAAUCUAAAUCCCUUAACGAGUAU
CCAUUGGAGGGCAAGUCUGGUGCCAGCAGCCGCGGUAAUUCCAGCUCCAAUAGCGUAUAU
UUAAGUUGUUGCAGUUAAAAAGCUCGUAGUUGGAUUUCGGGU-GGGUUCUAGCGGUCCGC
CUCUGGUGAGUACUGCUCGGGCCUACCUUUCUGCCGGGGACGGGCUCCUGGGCUUCACUG
UCCGGGACUCGGAAUCGGCGAGGUUACUUUGAGUAAAUUAGAGUGUUCAAAGCAAGCCUA
CGCUCUGAAUACAUUAGCAUGGAAUAACACGAUAGGACUCUGGCCUAUCUUGUUGGUCUG
UAGGACCGGAGUAAUGAUUAAGAGGGACAGUCGGGGGCAUUCGUAUUUCAUUGUCAGAGG
UGAAAUUCUUGGAUUUAUGAAAGACGAACUUCUGCGAAAGCAUUUGCCAAGGAUGUUUUC
AUUAAUCAAGAACGAAAGUUGGGGGCUCGAAGACGAUUAGAUACCGUCGUAGUCUCAACC
AUAAACGAUGCCGACUAGGGAUUGGCAGGUGUUUCGUUGAUGACCCUGCCAGCACCUUAU
GAGAAAUCAAAGUUUUUGGGUUCCGGGGGGAGUAUGGUCGCAAGGCUGAAACUUAAAGGA
AUUGACGGAAGGGCACCACCAGGCGUGGAGCCUGCGGCUUAAUUUGACUCAACACGGGAA
AACUUACCAGGUCCAGACACGGGGAGGAUUGACAGAUUGAGAGCUCUUUCUUGAUUCUGU
GGGUGGUGGUGCAUGGCCGUUCUUAGUUGGUGGGUUGCCUUGUCAGGUUGAUUCCGGUAA
CGAACGAGACCUCAGCCUGCUAAAUAGUCACGUCCAC-CUUGGUGGAUGCCUGACUUCUU
AGAGGGACUAUUGGCGUUUAGCCAAUGGAAGUGUGAGGCGAUAACAGGUCUGUGAUGCCC
UUAGAUGUUCUGGGCCGCACGCGCGCUACACUGACGCAUUCAACGAGCCUAUCCUUGGCC
GAGAGGUCCGGGUAAUCUUUGAAACUGCGUCGUGAUGGGGAUAGAUUAUUGCAAUUAUUA
GUCUUCAACGAGGAAUGCCUAGUAAGCGCAAGUCAUCAGCUUGCGUUGAUUACGUCCCUG
CCCUUUGUACACACCGCCCGUCGCUCCUACCGAUUGGGUGUGCUGGUGAAGUGUUCGGAU
UGACUUCAGCGGG-GGCAACUCUG-CUGUUGUUGAGAAGAUCAUUAAACCCUCCCACCUA
GAGGAAGGAGAAGUCGUAACAAGGUUUCCGUAGGUGAACCUGCGGAAG
>U13985.1.1769 Chlamydomonas applanata;AP
-CUGGUUGAUCCUGCCAGUAGUCAUAUGCUUGUCUCAAAGAUUAAGCCAUGCAUGUCUAA
GUAUAAACUGC-UUAUACUGUGAAACUGCGAAUGGCUCAUUAAAUCAGUUAUAGUUUAUU
UGAUGGUACCU-UUACUCGGAUAACCGUAGUAAUUCUAGAGCUAAUACGUGCGUAAAUCC
CGACUUCUGGAAGGGACGUAUUU-AUUAGAUAAAAGGCCAGCCGGGCU-UGCCCGACCUU
AGGCGAAUCAUGAUAACUUCACGAAUCGCACGGCCUUGUGCCGGCGAUGUUUCAUUCAAA
UUUCUGCCCUAUCAACUUUCGAUGGUAGGAUAGAGGCCUACCAUGGUGGUAACGGGUGAC
GGAGGAUUAGGGUUCGAUUCCGGAGAGGGAGCCUGAGAAACGGCUACCACAUCCAAGGAA
GGCAGCAGGCGCGCAAAUUACCCAAUCCCGACACGGGGAGGUAGUGACAAUAAAUAACAA
UACCGGGCAUUUU-UGUCUGGUAAUUGGAAUGAGUACAAUCUAAAUCCCUUAACGAGUAU
CCAUUGGAGGGCAAGUCUGGUGCCAGCAGCCGCGGUAAUUCCAGCUCCAAUAGCGUAUAU
UUAAGUUGUUGCAGUUAAAAAGCUCGUAGUUGGAUUUCGGGU-GGGUUCUAGCGGUCCGC
CUCUGGUGAGUACUGCUCGGGCCUACCUUUCUGCCGGGGACGGGCUCCUGGGCUUCACUG
UCCGGGACUCGGAAUCGGCGAGGUUACUUUGAGUAAAUUAGAGUGUUCAAAGCAAGCCUA
CGCUCUGAAUACAUUAGCAUGGAAUAACACGAUAGGACUCUGGCCUAUCUUGUUGGUCUG
UAGGACCGGAGUAAUGAUUAAGAGGGACAGUCGGGGGCAUUCGUAUUUCAUUGUCAGAGG
UGAAAUUCUUGGAUUUAUGAAAGACGAACUUCUGCGAAAGCAUUUGCCAAGGAUGUUUUC
AUUAAUCAAGAACGAAAGUUGGGGGCUCGAAGACGAUUAGAUACCGUCGUAGUCUCAACC
AUAAACGAUGCCGACUAGGGAUUGGCAGGUGUUUCGUUGAUGACCCUGCCAGCACCUUAU
GAGAAAUCAAAGUUUUUGGGUUCCGGGGGGAGUAUGGUCGCAAGGCUGAAACUUAAAGGA
AUUGACGGAAGGGCACCACCAGGCGUGGAGCCUGCGGCUUAAUUUGACUCAACACGGGAA
AACUUACCAGGUCCAGACACGGGGAGGAUUGACAGAUUGAGAGCUCUUUCUUGAUUCUGU
GGGUGGUGGUGCAUGGCCGUUCUUAGUUGGUGGGUUGCCUUGUCAGGUUGAUUCCGGUAA
CGAACGAGACCUCAGCCUGCUAAAUAGUCACGUCCAC-CUUGGUGGAUGCCUGACUUCUU
AGAGGGACUAUUGGCGUUUAGCCAAUGGAAGUGUGAGGCGAUAACAGGUCUGUGAUGCCC
UUAGAUGUUCUGGGCCGCACGCGCGCUACACUGACGCAUUCAACGAGCCUAUCCUUGGCC
GAGAGGUCCGGGUAAUCUUUGAAACUGCGUCGUGAUGGGGAUAGAUUAUUGCAAUUAUUA
GUCUUCAACGAGGAAUGCCUAGUAAGCGCAAGUCAUCAGCUUGCGUUGAUUACGUCCCUG
CCCUUUGUACACACCGCCCGUCGCUCCUACCGAUUGGGUGUGCUGGUGAAGUGUUCGGAU
UGACUUCAGCGGG-GGCAACUCUG-CUGUUGUUGAGAAGAUCAUUAAACCCUCCCACCUA
GAGGAAGGAGAAGUCGUAACAAGGUUUCCGUAG-UGAACC--------
>U13984.1.1770 Chlamydomonas applanata;AP
-CUGGUUGAUCCUGCCAGUAGUCAUAUGCUUGUCUCAAAGAUUAAGCCAUGCAUGUCUAA
GUAUAAACUGC-UUAUACUGUGAAACUGCGAAUGGCUCAUUAAAUCAGUUAUAGUUUAUU
UGAUGGUACCU-UUACUCGGAUAACCGUAGUAAUUCUAGAGCUAAUACGUGCGUAAAUCC
CGACUUCUGGAAGGGACGUAUUUCAUUAGAUAAAAGGCCAGCCGGGCU-UGCCCGACCUU
AGGCGAAUCAUGAUAACUUCACGAAUCGCACGGCCUUGUGCCGGCGAUGUUUCAUUCAAA
UUUCUGCCCUAUCAACUUUCGAUGGUAGGAUAGAGGCCUACCAUGGUGGUAACGGGUGAC
GGAGGAUUAGGGUUCGAUUCCGGAGAGGGAGCCUGAGAAACGGCUACCACAUCCAAGGAA
GGCAGCAGGCGCGCAAAUUACCCAAUCCCGACACGGGGAGGUAGUGACAAUAAAUAACAA
UACCGGGCAUUUU-UGUCUGGUAAUUGGAAUGAGUACAAUCUAAAUCCCUUAACGAGUAU
CCAUUGGAGGGCAAGUCUGGUGCCAGCAGCCGCGGUAAUUCCAGCUCCAAUAGCGUAUAU
UUAAGUUGUUGCAGUUAAAAAGCUCGUAGUUGGAUUUCGGGU-GGGUUCUAGCGGUCCGC
CUCUGGUGAGUACUGCUCGGGCCUACCUUUCUGCCGGGGACGGGCUCCUGGGCUUCACUG
UCCGGGACUCGGAAUCGGCGAGGUUACUUUGAGUAAAUUAGAGUGUUCAAAGCAAGCCUA
CGCUCUGAAUACAUUAGCAUGGAAUAACACGAUAGGACUCUGGCCUAUCUUGUUGGUCUG
UAGGACCGGAGUAAUGAUUAAGAGGGACAGUCGGGGGCAUUCGUAUUUCAUUGUCAGAGG
UGAAAUUCUUGGAUUUAUGAAAGACGAACUUCUGCGAAAGCAUUUGCCAAGGAUGUUUUC
AUUAAUCAAGAACGAAAGUUGGGGGCUCGAAGACGAUUAGAUACCGUCGUAGUCUCAACC
AUAAACGAUGCCGACUAGGGAUUGGCAGGUGUUUCGUUGAUGACCCUGCCAGCACCUUAU
GAGAAAUCAAAGUUUUUGGGUUCCGGGGGGAGUAUGGUCGCAAGGCUGAAACUUAAAGGA
AUUGACGGAAGGGCACCACCAGGCGUGGAGCCUGCGGCUUAAUUUGACUCAACACGGGAA
AACUUACCAGGUCCAGACACGGGGAGGAUUGACAGAUUGAGAGCUCUUUCUUGAUUCUGU
GGGUGGUGGUGCAUGGCCGUUCUUAGUUGGUGGGUUGCCUUGUCAGGUUGAUUCCGGUAA
CGAACGAGACCUCAGCCUGCUAAAUAGUCACGUCCAC-CUUGGUGGAUGCCUGACUUCUU
AGAGGGACUAUUGGCGUUUAGCCAAUGGAAGUGUGAGGCGAUAACAGGUCUGUGAUGCCC
UUAGAUGUUCUGGGCCGCACGCGCGCUACACUGACGCAUUCAACGAGCCUAUCCUUGGCC
GAGAGGUCCGGGUAAUCUUUGAAACUGCGUCGUGAUGGGGAUAGAUUAUUGCAAUUAUUA
GUCUUCAACGAGGAAUGCCUAGUAAGCGCAAGUCAUCAGCUUGCGUUGAUUACGUCCCUG
CCCUUUGUACACACCGCCCGUCGCUCCUACCGAUUGGGUGUGCUGGUGAAGUGUUCGGAU
UGACUUCAGCGGG-GGCAACUCUG-CUGUUGUUGAGAAGAUCAUUAAACCCUCCCACCUA
GAGGAAGGAGAAGUCGUAACAAGGUUUCCGUAG-UGAACC--------
